# Supplementary material for: Genetic Association Between Polymyositis/Dermatomyositis and Epilepsy: Insights From Mendelian Randomization and Bioinformatic Analyses
Source: Brain Behav. 2025 Dec 29;16(1):e71148. doi: 10.1002/brb3.71148 (PMC12748525; doi:10.1002/brb3.71148)
Supplement: Supplementary file 1 — Table S1 The Used SNP data for Mendelian randomization. [file BRB3-16-e71148-s013.xlsx]

## Sheet: Sheet1
exposure	outcome	SNP	effect_allele	other_allele	beta.exposure	se.exposure	beta.outcome	se.outcome	samplesize.exposure	samplesize.outcome	pval.exposure	pval.outcome	R2	F	target_snp.outcome	proxy_snp.outcome	target_a1.outcome	target_a2.outcome	proxy_a1.outcome	proxy_a2.outcome
Polymyositis	Epilepsy	rs116955084	T	C	3.0476	0.6446	0.0707	0.0838	213264	458310	2.26898e-06	0.3988	0.000104803	22.3528
Polymyositis	Epilepsy	rs141865827	A	G	0.7343	0.1526	-0.0131	0.0285	213264	458310	1.50699e-06	0.6458	0.000108561	23.1544
Polymyositis	Epilepsy	rs149344982	A	G	5.6588	1.091	0.278	0.1154	213264	458310	2.139e-07	0.0159801	0.000126132	26.9027
Polymyositis	Epilepsy	rs17350140	T	C	0.6802	0.1349	0.0353	0.0194	213264	458310	4.61796e-07	0.0692102	0.000119201	25.4241
Polymyositis	Epilepsy	rs17384047	C	T	0.9928	0.2156	0.0063	0.033	213264	458310	4.14496e-06	0.8482	9.94181e-05	21.2042
Polymyositis	Epilepsy	rs2596500	C	A	1.8038	0.2607	0.0621	0.0388	213264	458310	4.50402e-12	0.1096	0.000224429	47.873
Polymyositis	Epilepsy	rs72790832	C	G	1.1244	0.227	0.0128	0.0324	213264	458310	7.31493e-07	0.6924	0.000115033	24.535
Dermatopolymyositis	Epilepsy	rs144895330	G	A	0.567	0.121	-0.0185	0.0296	173035	458310	2.76401e-06	0.532	0.000126884	21.9579
Dermatopolymyositis	Epilepsy	rs149344982	A	G	3.7652	0.7799	0.278	0.1154	173035	458310	1.38099e-06	0.0159801	0.000134681	23.3074
Dermatopolymyositis	Epilepsy	rs3131617	T	A	1.3684	0.1957	0.021	0.0377	173035	458310	2.67485e-12	0.5768	0.00028248	48.8922
Dermatopolymyositis	Epilepsy	rs73842453	T	A	0.8342	0.174	-0.0061	0.0308	173035	458310	1.63999e-06	0.8435	0.000132816	22.9846
Epilepsy	Polymyositis	rs113778751	T	C	0.3318	0.0722	-0.1404	0.3564	458310	213264	4.37401e-06	0.6937	4.60786e-05	21.1192	TRUE	rs113778751	rs78822226	T	C	A	G
Epilepsy	Polymyositis	rs115193209	G	A	0.3373	0.0628	-0.4561	0.3708	458310	213264	7.82204e-08	0.2187	6.294e-05	28.8477
Epilepsy	Polymyositis	rs144259799	T	C	-0.1471	0.0306	-0.5204	0.2217	458310	213264	1.59698e-06	0.01893	5.04198e-05	23.109
Epilepsy	Polymyositis	rs148215904	A	G	0.3576	0.0774	-0.0782	0.438	458310	213264	3.857e-06	0.8582	4.65729e-05	21.3457
Epilepsy	Polymyositis	rs148735102	A	G	-0.3207	0.0702	-0.6843	0.5857	458310	213264	4.87798e-06	0.2427	4.55349e-05	20.87
Epilepsy	Polymyositis	rs151155845	C	G	0.9693	0.192	-1.069	1.2542	458310	213264	4.48405e-07	0.3941	5.56071e-05	25.4866
Epilepsy	Polymyositis	rs187977998	T	C	0.7708	0.1365	-1.0349	0.9355	458310	213264	1.64999e-08	0.2686	6.95711e-05	31.8872
Epilepsy	Polymyositis	rs191615952	G	A	-0.2147	0.0464	0.0774	0.2603	458310	213264	3.74904e-06	0.766099	4.67142e-05	21.4105
Epilepsy	Polymyositis	rs35212875	G	A	0.2632	0.0569	0.3413	0.3404	458310	213264	3.78896e-06	0.316	4.6684e-05	21.3966
Epilepsy	Polymyositis	rs4749700	C	T	0.3946	0.086	0.4033	0.1999	458310	213264	4.454e-06	0.0436104	4.59344e-05	21.0531	TRUE	rs4749700	rs4749702	C	T	T	C
Epilepsy	Polymyositis	rs6878698	C	A	-0.3294	0.0686	0.0171	0.4453	458310	213264	1.57601e-06	0.9695	5.03058e-05	23.0567
Epilepsy	Polymyositis	rs7926493	T	C	0.2446	0.049	0.0301	0.3889	458310	213264	6.06904e-07	0.9383	5.43673e-05	24.9183
Epilepsy	Polymyositis	rs79455175	C	T	0.6511	0.1418	0.1244	1.075	458310	213264	4.39602e-06	0.9079	4.60006e-05	21.0834
Epilepsy	Polymyositis	rs8045528	A	G	0.0844	0.0182	0.0141	0.1307	458310	213264	3.45303e-06	0.9142	4.69205e-05	21.505
Epilepsy	Polymyositis	rs8079643	T	C	0.0934	0.0189	-0.1636	0.1424	458310	213264	7.60694e-07	0.2506	5.32829e-05	24.4213
Epilepsy	Dermatopolymyositis	rs113778751	T	C	0.3318	0.0722	0.036	0.2771	458310	173035	4.37401e-06	0.8966	4.60786e-05	21.1192	TRUE	rs113778751	rs78822226	T	C	A	G
Epilepsy	Dermatopolymyositis	rs115193209	G	A	0.3373	0.0628	-0.389	0.2871	458310	173035	7.82204e-08	0.1755	6.294e-05	28.8477
Epilepsy	Dermatopolymyositis	rs144259799	T	C	-0.1471	0.0306	-0.3581	0.1709	458310	173035	1.59698e-06	0.0361501	5.04198e-05	23.109
Epilepsy	Dermatopolymyositis	rs148215904	A	G	0.3576	0.0774	-0.0279	0.3366	458310	173035	3.857e-06	0.9339	4.65729e-05	21.3457
Epilepsy	Dermatopolymyositis	rs148735102	A	G	-0.3207	0.0702	-0.0153	0.4545	458310	173035	4.87798e-06	0.9731	4.55349e-05	20.87
Epilepsy	Dermatopolymyositis	rs151155845	C	G	0.9693	0.192	-1.0883	0.9901	458310	173035	4.48405e-07	0.2717	5.56071e-05	25.4866
Epilepsy	Dermatopolymyositis	rs187977998	T	C	0.7708	0.1365	-0.5274	0.7201	458310	173035	1.64999e-08	0.4639	6.95711e-05	31.8872
Epilepsy	Dermatopolymyositis	rs191615952	G	A	-0.2147	0.0464	-0.0161	0.2032	458310	173035	3.74904e-06	0.9368	4.67142e-05	21.4105
Epilepsy	Dermatopolymyositis	rs35212875	G	A	0.2632	0.0569	0.2369	0.2611	458310	173035	3.78896e-06	0.3644	4.6684e-05	21.3966
Epilepsy	Dermatopolymyositis	rs4749700	C	T	0.3946	0.086	0.3881	0.1548	458310	173035	4.454e-06	0.0121501	4.59344e-05	21.0531	TRUE	rs4749700	rs4749702	C	T	T	C
Epilepsy	Dermatopolymyositis	rs6878698	C	A	-0.3294	0.0686	-0.0158	0.3432	458310	173035	1.57601e-06	0.9634	5.03058e-05	23.0567
Epilepsy	Dermatopolymyositis	rs7926493	T	C	0.2446	0.049	0.0113	0.2953	458310	173035	6.06904e-07	0.9694	5.43673e-05	24.9183
Epilepsy	Dermatopolymyositis	rs79455175	C	T	0.6511	0.1418	0.2652	0.8074	458310	173035	4.39602e-06	0.7426	4.60006e-05	21.0834
Epilepsy	Dermatopolymyositis	rs8045528	A	G	0.0844	0.0182	0.0223	0.101	458310	173035	3.45303e-06	0.8251	4.69205e-05	21.505
Epilepsy	Dermatopolymyositis	rs8079643	T	C	0.0934	0.0189	-0.1644	0.1101	458310	173035	7.60694e-07	0.1355	5.32829e-05	24.4213
