# Supplementary material for: Genetic Association Between Polymyositis/Dermatomyositis and Epilepsy: Insights From Mendelian Randomization and Bioinformatic Analyses
Source: Brain Behav. 2025 Dec 29;16(1):e71148. doi: 10.1002/brb3.71148 (PMC12748525; doi:10.1002/brb3.71148)
Supplement: Supplementary file 2 — Table S2 The Bias and Type 1 error rate for Mendelian randomization with sample overlap. [file BRB3-16-e71148-s002.xlsx]

## Sheet: PM_Epilepsy
Using specified value of concentration parameter			Using conservative value of concentration parameter
Overlap proportion	Bias	Type 1 error rate	Overlap proportion	Bias	Type 1 error rate
0	0	0.05	0	0	0.05
0.1	0.008	0.05	0.1	0.02	0.05
0.2	0.016	0.05	0.2	0.039	0.05
0.3	0.024	0.05	0.3	0.059	0.05
0.4	0.032	0.05	0.4	0.079	0.05
0.5	0.04	0.05	0.5	0.099	0.05
0.6	0.048	0.05	0.6	0.118	0.06
0.7	0.056	0.05	0.7	0.138	0.06
0.8	0.064	0.05	0.8	0.158	0.06
0.9	0.072	0.05	0.9	0.178	0.06
1	0.08	0.05	1	0.197	0.07
Concentration parameter (expected value of F statistic) = 27.37
Conservative value of concentration parameter (lower limit of one-sided 95% confidence interval) = 11.14
