# Supplementary material for: Genetic Association Between Polymyositis/Dermatomyositis and Epilepsy: Insights From Mendelian Randomization and Bioinformatic Analyses
Source: Brain Behav. 2025 Dec 29;16(1):e71148. doi: 10.1002/brb3.71148 (PMC12748525; doi:10.1002/brb3.71148)
Supplement: Supplementary file 3 — Table S3 58 immune cell features from CellMarker 2.0 database in immune infiltration analysis. [file BRB3-16-e71148-s011.xlsx]

## Sheet: Sheet1
cell_name	Symbol
Astrocyte	CD80
Astrocyte	CD86
Astrocyte	CD40
Astrocyte	GFAP
Astrocyte	C5AR1
T helper2 (Th2) cell	TNFRSF8
Astrocyte	GFAP
Endothelial cell	PECAM1
Endothelial cell	VCAM1
Endothelial cell	PECAM1
Oligodendrocyte	RTN4
Microglial cell	CD68
B cell	MS4A1
Macrophage	CD68
Neutrophil	MPO
M2 macrophage	CD163
Macrophage	CD68
Astrocyte	CYBRD1
Oligodendrocyte	PLP1
Astrocyte	GLI3
Oligodendrocyte	SEC14L5
Oligodendrocyte	MAP6D1
Oligodendrocyte precursor cell	PDGFRA
Oligodendrocyte	LGI3
Astrocyte	FGFR3
Microglial cell	BCL2A1
Endothelial cell	FLT1
Astrocyte	RNF43
Astrocyte	TRIM66
Oligodendrocyte	MAL
Astrocyte	SLC30A10
Oligodendrocyte	UGT8
Astrocyte	SLC4A4
Astrocyte	CHRDL1
Astrocyte	HGF
Oligodendrocyte	MBP
Microglial cell	LAPTM5
Astrocyte	SLC14A1
Astrocyte	NWD1
Astrocyte	CTH
Astrocyte	ITGA7
Oligodendrocyte precursor cell	LHFPL3
Astrocyte	ALDH1L1
Oligodendrocyte	GSN
Microglial cell	HLA-DRA
Oligodendrocyte	ASPA
Astrocyte	SORCS2
Oligodendrocyte	PLEKHB1
Microglial cell	CSF1R
Microglial cell	GPR183
Oligodendrocyte	ADAMTS4
Astrocyte	C16orf89
Microglial cell	CCL2
Oligodendrocyte	CDK18
Oligodendrocyte	GPR37
Astrocyte	PAQR6
Oligodendrocyte	CNP
Oligodendrocyte	SHC4
Astrocyte	CBS
Astrocyte	ATP13A4
Oligodendrocyte	KLK6
Oligodendrocyte	KCNH8
Astrocyte	BMPR1B
Oligodendrocyte	PPP1R14A
Endothelial cell	A2M
Endothelial cell	TM4SF1
Oligodendrocyte precursor cell	PCDH15
Oligodendrocyte	ERMN
Microglial cell	CCL4
Astrocyte	ITGB4
Astrocyte	PPP1R3C
Oligodendrocyte	OPALIN
Oligodendrocyte	GRM3
Endothelial cell	APOLD1
Oligodendrocyte	LPAR1
Oligodendrocyte	GJB1
Oligodendrocyte precursor cell	MEGF11
Oligodendrocyte	MAG
Oligodendrocyte	FA2H
Oligodendrocyte	MOBP
Oligodendrocyte	DAAM2
Oligodendrocyte	DPYD
Oligodendrocyte	CLDN11
Microglial cell	CD14
Microglial cell	CD83
Astrocyte	AQP4
Astrocyte	GLIS3
Oligodendrocyte	OLIG2
Astrocyte	GFAP
Astrocyte	NFIA
Astrocyte	ALDH1L1
Astrocyte	S100B
Astrocyte	GFAP
Astrocyte	GFAP
Oligodendrocyte	OLIG2
Astrocyte	CST3
Oligodendrocyte	SNX1
Astrocyte	IER2
Oligodendrocyte	GRIA4
Astrocyte	PAPLN
Astrocyte	GABRB1
Oligodendrocyte	TMEM97
Astrocyte	CLU
Oligodendrocyte	TM7SF2
Oligodendrocyte	GRIA2
Astrocyte	PRLHR
Astrocyte	FTH1
Oligodendrocyte	ARL4A
Astrocyte	HLA-E
Astrocyte	APOE
Oligodendrocyte	MAML2
Oligodendrocyte	SERINC5
Astrocyte	NTRK2
Oligodendrocyte	EPN2
Astrocyte	MLC1
Astrocyte	LIX1
Astrocyte	HIF1A
Astrocyte	TNS1
Oligodendrocyte	COX7C
Oligodendrocyte	RTKN
Oligodendrocyte	OLIG2
Oligodendrocyte	FAU
Astrocyte	TIMP3
Oligodendrocyte	EIF3L
Oligodendrocyte	ACTG1
Astrocyte	PRRT2
Astrocyte	DNASE2
Oligodendrocyte	DLL3
Oligodendrocyte	ATCAY
Astrocyte	CHST9
Astrocyte	TACR1
Oligodendrocyte	EIF3E
Oligodendrocyte	TUBB
Oligodendrocyte	MTSS1
Oligodendrocyte	SIRT2
Astrocyte	GRIA1
Oligodendrocyte	PID1
Astrocyte	SPARCL1
Oligodendrocyte	SLC1A1
Astrocyte	TPCN1
Astrocyte	CPVL
Oligodendrocyte	MIF
Oligodendrocyte	POLR2F
Astrocyte	SEMA6A
Oligodendrocyte	EBP
Oligodendrocyte	KCNIP3
Astrocyte	KCNIP2
Astrocyte	TRIL
Astrocyte	ATP13A4
Astrocyte	GRAMD2B
Oligodendrocyte	HIPK2
Astrocyte	TSPAN12
Astrocyte	IGFBP7
Oligodendrocyte	SHISA4
Astrocyte	MMD2
Oligodendrocyte	DLL1
Astrocyte	CASTOR1
Oligodendrocyte	RPS23
Oligodendrocyte	CDHR1
Astrocyte	HEPN1
Oligodendrocyte	RAB2A
Oligodendrocyte	VIPR2
Astrocyte	CASQ1
Oligodendrocyte	FABP7
Astrocyte	TOB2
Astrocyte	NOG
Oligodendrocyte	RAB33A
Oligodendrocyte	MAP2
Oligodendrocyte	GPR37L1
Oligodendrocyte	RGMB
Oligodendrocyte	RPL13A
Oligodendrocyte	TCF12
Oligodendrocyte	GPR17
Oligodendrocyte	CRB1
Astrocyte	PLTP
Astrocyte	MAFB
Astrocyte	PON2
Oligodendrocyte	ASIC1
Astrocyte	DGKG
Oligodendrocyte	PHLDB1
Astrocyte	CPNE5
Oligodendrocyte	LHFPL3
Astrocyte	LYPD1
Oligodendrocyte	IFITM10
Astrocyte	FOSB
Astrocyte	P2RY1
Astrocyte	EDNRB
Astrocyte	FXYD7
Oligodendrocyte	NME1
Oligodendrocyte	NXPH1
Oligodendrocyte	TMEFF2
Astrocyte	SCG2
Oligodendrocyte	ATP5F1E
Astrocyte	ID1
Astrocyte	ALDOC
Astrocyte	SOX9
Astrocyte	ZFP36L1
Astrocyte	SPON1
Oligodendrocyte	SNX22
Astrocyte	SRPX
Astrocyte	ATP1B2
Astrocyte	AGT
Astrocyte	SPOCK1
Astrocyte	ATF3
Astrocyte	DKK3
Oligodendrocyte	TMSB10
Astrocyte	JUNB
Astrocyte	RND3
Oligodendrocyte	RPS17
Oligodendrocyte	THY1
Oligodendrocyte	EEF1B2
Astrocyte	METTL7A
Astrocyte	NHSL1
Oligodendrocyte	APOD
Oligodendrocyte	MICAL1
Astrocyte	SERPINA3
Astrocyte	PFKFB3
Oligodendrocyte	DHCR24
Oligodendrocyte	MEST
Astrocyte	LHFPL6
Astrocyte	RHOB
Astrocyte	CRYAB
Oligodendrocyte	PHLDA1
Astrocyte	ABCA1
Oligodendrocyte	SGK1
Oligodendrocyte	FDPS
Oligodendrocyte	HIP1
Oligodendrocyte	SOX8
Oligodendrocyte	LIMA1
Astrocyte	KCNH7
Astrocyte	JUN
Astrocyte	EGLN3
Oligodendrocyte	CDH13
Astrocyte	NFKBIA
Astrocyte	LRIG1
Oligodendrocyte	TMSB4X
Astrocyte	FOS
Oligodendrocyte	ZDHHC9
Astrocyte	HNMT
Astrocyte	EEPD1
Oligodendrocyte	ZCCHC24
Astrocyte	EPAS1
Oligodendrocyte	MARCKSL1
Astrocyte	LPL
Oligodendrocyte	NEU4
Oligodendrocyte	LMF1
Oligodendrocyte	UGT8
Astrocyte	HEY1
Astrocyte	NRP1
Oligodendrocyte	FGFBP3
Oligodendrocyte	NPM1
Astrocyte	ARHGEF26
Oligodendrocyte	P2RX7
Astrocyte	CA12
Oligodendrocyte	DHCR7
Oligodendrocyte	SHD
Oligodendrocyte	CNP
Oligodendrocyte	PHACTR3
Oligodendrocyte	UQCRB
Astrocyte	CDC42EP4
Oligodendrocyte	FXYD6
Oligodendrocyte	OLIG1
Astrocyte	RASSF4
Astrocyte	MTHFD2
Oligodendrocyte	RGR
Astrocyte	MT1X
Oligodendrocyte	AFAP1L2
Astrocyte	ST6GAL2
Oligodendrocyte	TUBB3
Astrocyte	ZFP36L2
Astrocyte	JUND
Astrocyte	SLC1A2
Astrocyte	SF3A1
Astrocyte	BBOX1
Oligodendrocyte	RACK1
Astrocyte	HSPB8
Oligodendrocyte	NPPA
Oligodendrocyte	TUBB4A
Astrocyte	DTNA
Oligodendrocyte	LIMS2
Oligodendrocyte	RPSAP58
Oligodendrocyte	ZEB2
Oligodendrocyte	OMG
Astrocyte	BTG2
Astrocyte	ADCYAP1R1
Astrocyte	EFEMP1
Astrocyte	GLUL
Astrocyte	GPR75
Oligodendrocyte	MYT1
Astrocyte	DOK5
Astrocyte	IL11RA
Oligodendrocyte	SNHG29
Oligodendrocyte	TAGLN3
Astrocyte	ZFP36
Astrocyte	F3
Astrocyte	RFX4
Astrocyte	HEPACAM
Astrocyte	MIR9-1HG
Astrocyte	SLC1A3
Oligodendrocyte	TNK2
Astrocyte	L1CAM
Oligodendrocyte	PLPPR1
Astrocyte	SLC39A11
Oligodendrocyte	LRRN1
Oligodendrocyte	FERMT1
Astrocyte	ACSL6
Oligodendrocyte	NME2
Astrocyte	DNAJB1
Oligodendrocyte	ACAT2
Oligodendrocyte	WSCD1
Astrocyte	TBC1D10A
Oligodendrocyte	RPL31
Oligodendrocyte	NAP1L1
Oligodendrocyte	MAP1A
Astrocyte	TSC22D4
Oligodendrocyte	BIN1
Astrocyte	RGMA
Oligodendrocyte	FA2H
Astrocyte	PEA15
Oligodendrocyte	GRIK2
Oligodendrocyte	SCD
Astrocyte	SORL1
Astrocyte	NDRG2
Astrocyte	ID4
Astrocyte	IL33
Oligodendrocyte	CSPG4
Oligodendrocyte	GAP43
Astrocyte	SSTR2
Astrocyte	CBS
Astrocyte	HIF3A
Astrocyte	CPE
Oligodendrocyte	TRAF4
Oligodendrocyte	C2orf27A
Astrocyte	TMEM151B
Oligodendrocyte	NACA
Astrocyte	PSAP
Oligodendrocyte	ANGPTL2
Oligodendrocyte	RPS2
Oligodendrocyte	LDHB
Astrocyte	ANLN
Astrocyte	LCAT
Astrocyte	RASL10A
Astrocyte	LRRC8A
Oligodendrocyte	KLRC2
Astrocyte	ZFAND5
Astrocyte	EZR
Oligodendrocyte	EEF2
Astrocyte	MT2A
Oligodendrocyte	AMOTL2
Astrocyte	DAND5
Astrocyte	GADD45B
Oligodendrocyte	PGRMC1
Astrocyte	PER1
Astrocyte	KIF21A
Oligodendrocyte	OPCML
Oligodendrocyte	CXADR
Astrocyte	SCG3
Astrocyte	SOX9
M1 macrophage	TSPO
Macrophage	CD68
Macrophage	AIF1
Macrophage	PDE4B
Macrophage	CYTH1
Macrophage	HLA-DRB5
Macrophage	IL1RN
Macrophage	PLBD1
Microglial cell	NAV3
Macrophage	TMEM123
Macrophage	PIM1
Macrophage	CREM
Macrophage	CD93
Macrophage	EMB
Microglial cell	TAL1
Macrophage	PTPN7
Microglial cell	P2RY12
Macrophage	THBD
Macrophage	NFIL3
Macrophage	TREM1
Macrophage	CIITA
Microglial cell	ADORA3
Macrophage	SYNGR2
Macrophage	MS4A6A
Microglial cell	CCL4
Macrophage	DSE
Macrophage	ARG2
Microglial cell	ADRB2
Macrophage	CYBB
Macrophage	SLC66A3
Macrophage	S100A11
Microglial cell	SLC1A3
Macrophage	CD74
Macrophage	METRNL
Macrophage	VOPP1
Macrophage	FGR
Macrophage	HLA-DMB
Macrophage	FOSL2
Macrophage	GPR132
Microglial cell	BIN1
Macrophage	PLTP
Microglial cell	RHOB
Microglial cell	BHLHE41
Macrophage	DOK3
Macrophage	MS4A7
Microglial cell	SIGLEC8
Macrophage	FPR3
Microglial cell	SPRY1
Macrophage	TGFBI
Macrophage	KYNU
Macrophage	IFITM2
Macrophage	SPINT2
Macrophage	CYRIA
Macrophage	FXYD5
Macrophage	LYZ
Macrophage	SH3BGRL
Macrophage	BHLHE40
Macrophage	SAMHD1
Macrophage	IQGAP1
Macrophage	PLAC8
Macrophage	CIB1
Macrophage	HLA-DQA1
Microglial cell	KLF2
Macrophage	TNFSF13
Macrophage	MXD1
Macrophage	ITGA4
Macrophage	GPR65
Macrophage	IL10
Microglial cell	SALL1
Microglial cell	AIF1
Endothelial cell	CDH5
Monocyte	FCGR3A
Natural killer cell	ICAM1
Endothelial cell	OCLN
Endothelial cell	ABCG2
Macrophage	CD14
Endothelial cell	ABCB1
Endothelial cell	ICAM1
Endothelial cell	VCAM1
Endothelial cell	ABCC1
Dendritic cell	ITGAE
Dendritic cell	PTPRC
Microglial cell	P2RY12
Microglial cell	PTPRC
Microglial cell	TMEM119
Oligodendrocyte	PLP1
Endothelial cell	CLDN5
Oligodendrocyte	CNP
Macrophage	CD74
Immune oligodendroglial cell(imOLG)	CD74
Endothelial cell	ICAM2
Immune oligodendroglial cell(imOLG)	APOE
Microglial cell	CD74
Macrophage	AIF1
Microglial cell	AIF1
Astrocyte	GJA1
Astrocyte	AQP4
Microglial cell	CD68
Microglial cell	ARHGDIB
Microglial cell	AIF1
Microglial cell	TMEM119
Microglial cell	ITGAM
Oligodendrocyte	MOG
Microglial cell	ABI3
Microglial cell	CX3CR1
Microglial cell	FCER1G
Microglial cell	PTPRC
Microglial cell	P2RY12
Microglial cell	APBB1IP
Microglial cell	CSF1R
Astrocyte	ALDH1L1
Endothelial cell	PECAM1
Astrocyte	SLC1A3
Astrocyte	GFAP
Microglial cell	P2RY12
Oligodendrocyte	MOG
Oligodendrocyte	MAG
Endothelial cell	ITM2A
Endothelial cell	CLDN5
Microglial cell	CX3CR1
Microglial cell	CSF1R
Endothelial cell	ADGRL4
Oligodendrocyte	CSPG4
Astrocyte	SOX9
Astrocyte	S100B
Astrocyte	GFAP
Astrocyte	KCNJ10
Astrocyte	LGR6
Astrocyte	OLIG2
Plasma cell	SDC1
Microglial cell	DPP4
Astrocyte	CHI3L1
Astrocyte	AQP4
Microglial cell	CSF1R
Microglial cell	CD74
Oligodendrocyte	MBP
Endothelial cell	FLT1
Monocyte	CD14
B cell	CD19
Astrocyte	GFAP
Astrocyte	S100B
Microglial cell	TMEM119
Astrocyte	GFAP
Microglial cell	ITGAM
Astrocyte	S100B
Microglial cell	GFAP
Astrocyte	SLC1A3
Reactive astrocyte	MMP2
Reactive astrocyte	MMP13
Astrocyte	GFAP
B cell	MS4A1
Activated memory T cell	GZMB
Macrophage	CD68
B cell	CD19
Natural killer cell	GGT1
CD8+ T cell	CD160
T cell	SLC4A1
Activated microglial cell	TMEM119
Demyelinating microglial cell	TMEM119
Proliferative CD4+ T cell	CD4
Activated macrophage	PTPRC
Proliferative CD4+ T cell	PTPRC
Switched memory B cell(Sw MB)	CD38
Activated CD4+ T cell	PTPRC
Proliferative CD8+ T cell	PTPRC
Macrophage	PTPRC
CD4+ T cell	CD4
Demyelinating macrophage	PTPRC
Switched memory B cell(Sw MB)	PTPRC
Microglial cell	TMEM119
Activated CD4+ T cell	CD4
Activated microglial cell	CD68
Chronically activated CD4+ T cell	PTPRC
Chronically activated CD8+ T cell	CD8A
Activated CD8+ T cell	PTPRC
Demyelinating macrophage	CD68
Demyelinating microglial cell	CD68
Chronically activated CD8+ T cell	PTPRC
Naive B cell	PTPRC
IgM memory B cell	CD38
IgM memory B cell	PTPRC
CD8+ T cell	PTPRC
Chronically activated CD8+ T cell	CD38
Chronically activated CD4+ T cell	CD4
Activated macrophage	CD68
Chronically activated CD4+ T cell	CD38
Demyelinating microglial cell	PLP1
CD4+ T cell	PTPRC
Microglial cell	CD68
Macrophage	CD68
Astrocyte	S100B
Oligodendrocyte precursor cell	PDGFRA
Astrocyte	GFAP
Astrocyte	SLC1A3
Oligodendrocyte precursor cell	OLIG2
Oligodendrocyte	PLP1
Astrocyte	ID3
Astrocyte	SLC14A1
Endothelial cell	EBF1
Microglial cell	TYROBP
Astrocyte	MT1F
Oligodendrocyte	MAG
Microglial cell	C3
Oligodendrocyte	OPALIN
Astrocyte	PRDM16-DT
Astrocyte	DIO2
Oligodendrocyte	KLK6
Microglial cell	CX3CR1
Endothelial cell	EMCN
Endothelial cell	ITIH5
Microglial cell	CSF1R
Oligodendrocyte precursor cell	COL20A1
Endothelial cell	NOSTRIN
Oligodendrocyte precursor cell	PRRX1
Astrocyte	SLC1A2
Astrocyte	THBS1
Astrocyte	AQP4
Astrocyte	DIO2
Oligodendrocyte	MOBP
Astrocyte	GFAP
Oligodendrocyte	SOX10
Microglial cell	CX3CR1
Astrocyte	SOX9
Astrocyte	GJA1
Microglial cell	TLR2
Astrocyte	AQP4
Astrocyte	ALDH1L1
Oligodendrocyte	MOG
Oligodendrocyte	GPR37
Microglial cell	IL1A
Macrophage	CD163
Macrophage	CD68
Macrophage	CCR7
Macrophage	SELL
Macrophage	S1PR1
Macrophage	TCF7
Microglial cell	AIF1
Oligodendrocyte	OLIG1
Astrocyte	GFAP
Microglial cell	C1QA
Astrocyte	AQP4
Astrocyte	SOX9
Oligodendrocyte	MOG
Endothelial cell	CD34
Endothelial cell	CLEC14A
Oligodendrocyte	CNP
Microglial cell	LAPTM5
Endothelial cell	VWF
Astrocyte	BMPR1B
Microglial cell	AIF1
Oligodendrocyte	MAG
Endothelial cell	CLDN5
Microglial cell	C1QB
Oligodendrocyte	MBP
Oligodendrocyte	MOBP
Oligodendrocyte precursor cell	MEGF11
Astrocyte	AQP4
Oligodendrocyte precursor cell	PCDH15
Endothelial cell	FLT1
Microglial cell	CX3CR1
Microglial cell	CSF1R
Astrocyte	SLC1A2
Microglial cell	HLA-DRA
Oligodendrocyte	PLP1
Endothelial cell	PECAM1
Astrocyte	GFAP
Astrocyte	SLC1A3
Oligodendrocyte	CRYAB
Oligodendrocyte	TNR
Astrocyte	S100B
Oligodendrocyte	EPHX2
Astrocyte	ALDH1L1
Endothelial cell	VWF
Astrocyte	GFAP
Astrocyte	PEA15
Astrocyte	GLUL
Oligodendrocyte	PLP1
Oligodendrocyte	MBP
Astrocyte	CHI3L1
Astrocyte	GFAP
Oligodendrocyte precursor cell	OLIG2
Astrocyte	S100B
Endothelial cell	SPARC
Astrocyte	AQP4
Oligodendrocyte precursor cell	OLIG1
Oligodendrocyte	MBP
Oligodendrocyte precursor cell	PDGFRA
Microglial cell	MKI67
Microglial cell	C1QB
Microglial cell	CD68
Microglial cell	PTPRC
Mature oligodendrocyte	MAG
Mature oligodendrocyte	CNP
Mature oligodendrocyte	PLP1
Oligodendrocyte	PLP1
Oligodendrocyte	OLIG2
Mature oligodendrocyte	MBP
Oligodendrocyte	SOX10
Oligodendrocyte	PTGDS
Mature oligodendrocyte	MOG
Oligodendrocyte	MBP
Oligodendrocyte	CNP
Astrocyte	AQP4
Microglial cell	HLA-B
Oligodendrocyte	MBP
Microglial cell	C1QB
Oligodendrocyte	MOBP
Regulatory T(Treg) cell	FOXP3
Regulatory T(Treg) cell	NKG7
Regulatory T(Treg) cell	PDCD1
Regulatory T(Treg) cell	CTLA4
Regulatory T(Treg) cell	CD244
Regulatory T(Treg) cell	UTS2
Regulatory T(Treg) cell	TIGIT
Regulatory T(Treg) cell	IKZF2
Regulatory T(Treg) cell	LAG3
Regulatory T(Treg) cell	HAVCR2
Regulatory T(Treg) cell	ENC1
Microglial cell	P2RY12
Microglial cell	AIF1
Microglial cell	TMEM119
Microglial cell	CX3CR1
Microglial cell	TMEM119
Astrocyte	ALDH1L1
Astrocyte	GFAP
Astrocyte	SLC1A3
Astrocyte	ALDOC
Astrocyte	S100B
Astrocyte	GFAP
Macrophage	MRC1
Oligodendrocyte	MOBP
Astrocyte	OLIG2
Oligodendrocyte	MBP
Oligodendrocyte	MAG
Endothelial cell	CLDN5
Astrocyte	PCDH15
Astrocyte	OLIG1
Oligodendrocyte	PLP1
Macrophage	SPI1
Astrocyte	NDRG2
Astrocyte	PDGFRA
Astrocyte	GFAP
Astrocyte	ALDH1A1
Endothelial cell	VTN
Astrocyte	VIM
Macrophage	TMEM119
Astrocyte	PTGDS
Oligodendrocyte	MOG
Macrophage	CX3CR1
Astrocyte	AQP4
Astrocyte	GLUL
Astrocyte	SOX9
Astrocyte	GJA1
Astrocyte	ALDH1L1
Microglial cell	SLC2A5
Microglial cell	P2RY13
Microglial cell	CSF1R
Microglial cell	CX3CR1
Microglial cell	MARCKS
Microglial cell	TMEM119
Macrophage	CD68
CD4+ T cell	HAVCR1
Astrocyte	GFAP
Astrocyte	APC
Oligodendrocyte	OLIG2
Astrocyte	IRAG1
Astrocyte	STOX1
Astrocyte	GASK1B
Astrocyte	ITGA6
Astrocyte	LRRC3B
Astrocyte	RYR3
M2 macrophage	MRC1
Microglial cell	TMEM119
M1 macrophage	NOX1
B cell	MS4A1
Microglial cell	CD40
Microglial cell	NOS2
M2 macrophage	CD163
Macrophage	MERTK
Endothelial cell	PECAM1
Microglial聽cell	OLFML3
Astrocyte	S100B
Microglial聽cell	TMEM119
Microglial cell	CD68
Microglial cell	FCGR1A
Oligodendrocyte	OLIG2
Astrocyte	GFAP
T cell	CD28
T cell	PECAM1
T cell	CCR2
T cell	IL2RA
T cell	CTLA4
T cell	PDCD1
T cell	CCR7
T cell	CCR4
T cell	FAS
T cell	CXCR5
T cell	CXCR3
T cell	CD69
T cell	ICOS
Astrocyte	GFAP
Lymphocyte	LCK
Oligodendrocyte	OLIG2
Lymphocyte	GZMA
Oligodendrocyte	OLIG1
Oligodendrocyte	VCAN
Lymphocyte	IL32
Oligodendrocyte	APC
Lymphocyte	CD3E
Astrocyte	GFAP
Microglial cell	CSF3R
Oligodendrocyte	MOBP
Oligodendrocyte	OLIG1
Oligodendrocyte	VCAN
Astrocyte	GFAP
Oligodendrocyte	MOG
Astrocyte	AQP4
Microglial cell	PLXDC2
CD4+ T cell	IL7R
Monocyte	LYZ
B cell	MS4A1
Natural killer cell	GNLY
Dendritic cell	FCER1A
CD8+ T cell	CD8A
CD8+ T cell	CCL5
T cell	CD7
Lymphocyte	PTPRC
T cell	PTPRC
Microglial cell	FCGR1A
Endothelial cell	PECAM1
Microglial cell	CX3CR1
T cell	CD79A
Microglial cell	AIF1
T cell	CD69
T cell	RUNX3
Microglial cell	PTPRC
Astrocyte	MLC1
Endothelial cell	CLDN5
T cell	CD3D
B cell	PTPRC
B cell	CD79A
Astrocyte	CST3
Astrocyte	GFAP
Microglial cell	CSF1R
Lymphocyte	CD7
Oligodendrocyte precursor cell	SOX10
Oligodendrocyte precursor cell	PMP2
Microglial cell	P2RY12
Lymphocyte	IL2RG
T cell	IL2RG
Oligodendrocyte precursor cell	PDGFRA
Astrocyte	AQP4
Endothelial cell	CDH5
Endothelial cell	CD34
Microglial cell	C1QA
Endothelial cell	ERG
Oligodendrocyte	MBP
Endothelial cell	FLT1
Astrocyte	AQP4
Microglial cell	APBB1IP
Oligodendrocyte	MAG
Microglial cell	CYBB
Oligodendrocyte	TNR
Microglial cell	ASPH
Astrocyte	ITGA1
Microglial cell	STAB1
Astrocyte	CD109
Astrocyte	COL12A1
Oligodendrocyte	MOG
Astrocyte	CLU
Astrocyte	LAMB2
Effector memory CD4+ T cell	TSPAN14
CD4+ T cell	GDF9
CD4+ T cell	DOCK7
CD4+ T cell	CDH3
Effector memory CD4+ T cell	SPATA7
CD4+ T cell	INAVA
CD4+ T cell	CEBPG
Effector memory CD4+ T cell	SATB1
CD4+ T cell	PRXL2A
CD4+ T cell	COG5
CD4+ T cell	ASCC2
Effector memory CD4+ T cell	SKAP2
Effector memory CD4+ T cell	TEF
Effector memory CD4+ T cell	TMED10
CD4+ T cell	DAG1
Effector memory CD4+ T cell	LMAN2
Effector memory CD4+ T cell	SBNO2
Effector memory CD4+ T cell	PRR7-AS1
CD4+ T cell	FOXD1
Effector memory CD4+ T cell	TBC1D5
Effector memory CD4+ T cell	TNFSF15
CD4+ T cell	GNPDA1
Effector memory CD4+ T cell	PRR7
CD4+ T cell	HOXA-AS3
CD4+ T cell	HOXA-AS2
Effector memory CD4+ T cell	UQCRQ
CD4+ T cell	ACO2
Effector memory CD4+ T cell	PHF5A
CD4+ T cell	IRF1-AS1
Effector memory CD4+ T cell	HOXA9
Effector memory CD4+ T cell	TRIM25
CD4+ T cell	HOXA3
Effector memory CD4+ T cell	ZFP90
CD4+ T cell	DLD
Effector memory CD4+ T cell	SLC2A13
CD4+ T cell	CD6
Effector memory CD4+ T cell	MAML2
CD4+ T cell	CUL2
CD4+ T cell	CBLL1
CD4+ T cell	FNDC3A
CD4+ T cell	HOXA5
Effector memory CD4+ T cell	SPRED2
CD4+ T cell	DUS4L
Microglial cell	DOCK8
Microglial cell	C3
Microglial cell	CD74
Microglial cell	CSF1R
Microglial cell	PTPRC
Endothelial cell	DCN
Oligodendrocyte	MOG
Astrocyte	SLC1A3
Astrocyte	CD44
Astrocyte	SLC1A2
Microglial cell	TREM2
Astrocyte	AQP4
Microglial cell	CSF1
Oligodendrocyte	MBP
Microglial cell	CD9
Microglial cell	SPP1
Microglial cell	APOE
Microglial cell	CX3CR1
Astrocyte	HSP90AA1
Endothelial cell	CLDN5
Microglial cell	CD9
Microglial cell	ITGAX
Astrocyte	PTN
Endothelial cell	CLDN5
Microglial cell	TREM2
Microglial cell	B2M
Microglial cell	LPL
Microglial cell	CSF1
Oligodendrocyte	MBP
Astrocyte	GPC5
Astrocyte	HSPB1
Microglial cell	ITGAX
Microglial cell	CD33
Astrocyte	TNC
Astrocyte	CADM2
Microglial cell	CD74
Astrocyte	NRXN1
Astrocyte	GLUL
Microglial cell	CST7
Microglial cell	CD33
Microglial cell	B2M
Microglial cell	CX3CR1
Astrocyte	GPC5
Microglial cell	AXL
Oligodendrocyte	MOG
Microglial cell	TYROBP
Microglial cell	CD74
Microglial cell	P2RY12
Endothelial cell	CLDN5
Microglial cell	TYROBP
Microglial cell	TMEM119
Microglial cell	LPL
Astrocyte	SLC1A2
Microglial cell	P2RY12
Microglial cell	TMEM119
Microglial cell	CD74
Microglial cell	SPP1
Microglial cell	CX3CR1
Microglial cell	APOE
Endothelial cell	FLT1
Astrocyte	GFAP
Microglial cell	AXL
Astrocyte	NRXN1
Oligodendrocyte	MBP
Astrocyte	HSP90AA1
Oligodendrocyte precursor cell	PDGFRA
Astrocyte	AQP4
Astrocyte	CD44
Astrocyte	PTN
Astrocyte	SLC1A2
Oligodendrocyte precursor cell	SOX10
Astrocyte	CADM2
Astrocyte	GLUL
Astrocyte	HSPB1
Astrocyte	SLC1A3
Astrocyte	AQP4
Microglial cell	CST7
Astrocyte	TNC
Astrocyte	GFAP
Microglial cell	P2RY12
Astrocyte	AQP4
Astrocyte	MBP
Oligodendrocyte	MAG
Oligodendrocyte	ZNF488
Astrocyte	GFAP
Oligodendrocyte	MOG
T cell	HAVCR2
T cell	PDCD1
T cell	CTLA4
T cell	PTPRC
T cell	CCR7
T cell	LAG3
Naive CD8+ T cell	TIGIT
Naive CD8+ T cell	CCR7
B cell	MS4A1
Memory T cell	CD27
Memory T cell	CD4
B cell	CD69
B cell	CXCR3
Memory T cell	CXCR3
Naive CD8+ T cell	CXCR5
B cell	CD27
Memory T cell	IL2RA
Naive CD8+ T cell	IL2RA
Natural killer cell	KIR2DL3
Cytotoxic T cell	GZMH
T cell	FOXP3
Mucosa-associated invariant T (MAIT) cell	KLRB1
Natural killer cell	KIR2DL1
T cell	CD3D
Cytotoxic T cell	GZMB
Cytotoxic T cell	NKG7
T cell	CD5
Cytotoxic T cell	PRF1
Natural killer T(NKT) cell	KLRB1
Cytotoxic T cell	GNLY
T cell	IL7R
Natural killer cell	KIR2DS4
T cell	CD8A
T cell	CD4
Natural killer T(NKT) cell	KLRC1
Astrocyte	GFAP
Natural killer T(NKT) cell	KLRC2
Natural killer T(NKT) cell	KLRF1
Cytotoxic T cell	GZMA
Natural killer T(NKT) cell	FGFBP2
Natural killer T(NKT) cell	TYROBP
Natural killer T(NKT) cell	NCR3
T cell	CD3E
Natural killer T(NKT) cell	KLRC3
Natural killer T(NKT) cell	ZBTB16
Natural killer T(NKT) cell	CD96
Natural killer T(NKT) cell	FCGR3A
Natural killer T(NKT) cell	S1PR5
T cell	CD3G
Natural killer T(NKT) cell	KLRD1
Lymphocyte	MS4A1
Macrophage	SIGLEC1
Lymphocyte	IL7R
Macrophage	LYVE1
Astrocyte	SLC1A2
Macrophage	CD163
Astrocyte	AQP4
Endothelial cell	CLDN5
Macrophage	MRC1
Microglial cell	CSF1R
Microglial cell	CX3CR1
Microglial cell	P2RY12
Astrocyte	ATP1B2
Astrocyte	GFAP
Astrocyte	MT3
Oligodendrocyte	OLIG1
Astrocyte	PON2
Astrocyte	ATP1A2
Oligodendrocyte	OLIG2
Astrocyte	SLC1A3
Macrophage	CCR2
Microglial cell	CX3CR1
Microglial cell	P2RY12
Microglial cell	TMEM119
Macrophage	PTPRC
Microglial cell	AIF1
Astrocyte	HEPN1
Astrocyte	AQP4
Astrocyte	HEPACAM
Astrocyte	CLU
Astrocyte	GFAP
Oligodendrocyte	OLIG2
Astrocyte	GFAP
Endothelial cell	CD34
Activated microglial cell	CD68
Mature Astrocyte	AQP4
Mature Astrocyte	GFAP
Mature Astrocyte	AGT
M1 macrophage	PTGS2
Macrophage	AIF1
M1 macrophage	NOS2
M2 macrophage	TGFB1
M2 macrophage	CSF1R
M1 macrophage	IL12A
M1 macrophage	TNF
M2 macrophage	IL10
Astrocyte	AQP4
Oligodendrocyte	PLP1
Endothelial cell	CLDN5
Microglial cell	ITGAM
Oligodendrocyte	CLDN11
Microglial cell	CD74
Oligodendrocyte	MBP
Oligodendrocyte precursor cell	VCAN
Astrocyte	GFAP
Homeostatic microglial cell	ADGRG1
Homeostatic microglial cell	GPR34
Homeostatic microglial cell	GPR183
Homeostatic microglial cell	CX3CR1
Homeostatic microglial cell	P2RY13
Homeostatic microglial cell	P2RY12
Macrophage	CD163
Astrocyte	GFAP
M1 microglial cell	CSF1R
M1 microglial cell	TYROBP
Mature dendritic cell	CD83
M1 microglial cell	TREM2
M1 microglial cell	CX3CR1
M1 microglial cell	P2RY13
M1 microglial cell	P2RY12
Microglial cell	APBB1IP
Astrocyte	AQP4
Lymphocyte	CD96
Oligodendrocyte	MOBP
Endothelial cell	FLT1
Macrophage	CD163
Astrocyte	GFAP
Monocyte	FCGR3A
Monocyte	CD14
Oligodendrocyte	PRKCQ
Oligodendrocyte	GPR62
Astrocyte	GFAP
Oligodendrocyte	PLP1
Oligodendrocyte	ENPP6
Oligodendrocyte	SGK2
Oligodendrocyte	MAL
Oligodendrocyte	MAG
Oligodendrocyte	CLDN11
Astrocyte	MLC1
Astrocyte	ACSBG1
Astrocyte	SLC25A18
Astrocyte	RFX4
Astrocyte	DIO2
Oligodendrocyte	GALNT6
Astrocyte	AQP4
Oligodendrocyte	MBP
Astrocyte	CHRDL1
Astrocyte	SLC39A12
Astrocyte	PPP1R3G
Oligodendrocyte	PPP1R14A
Astrocyte	ALDH1L1
Oligodendrocyte	GPR17
Oligodendrocyte	PLEKHH1
Astrocyte	F3
Oligodendrocyte	MOG
Oligodendrocyte	FA2H
Astrocyte	GJB6
Astrocyte	SLC15A2
Astrocyte	ALDOC
Oligodendrocyte	EVI2A
Oligodendrocyte	ERBB3
Astrocyte	SLC14A1
Astrocyte	SLC1A3
Astrocyte	SLC1A2
Oligodendrocyte	RFFL
Oligodendrocyte	MOBP
Astrocyte	SLC4A4
Oligodendrocyte	BCAS1
Astrocyte	TTPA
Microglial cell	CD68
Endothelial cell	PECAM1
Microglial cell	AIF1
Endothelial cell	CLDN5
Microglial cell	CCL3
Mature astrocyte	SPARCL1
Microglial cell	PTPRC
Microglial cell	CSF1R
Astrocyte	SYNE3
Microglial cell	TMEM119
Microglial cell	SPI1
Astrocyte	SLC1A2
Endothelial cell	ERG
Endothelial cell	PECAM1
Oligodendrocyte	MBP
Oligodendrocyte	SOX10
Astrocyte	SOX2
Oligodendrocyte	CNP
Astrocyte	GFAP
Microglial cell	P2RY12
Plasma cell	IGHM
Plasma cell	CD38
Cytotoxic CD8 T cell	CD8A
Mature dendritic cell	NFKB1
Cytotoxic CD8 T cell	CCL5
Mature dendritic cell	CD83
Cytotoxic CD8 T cell	CD2
Cytotoxic CD8 T cell	KNSTRN
Plasma cell	IGHG1
Monocyte	CD14
CD14+ monocyte	FCGR3A
Activated CD8+ T cell	CCL5
Natural killer T(NKT) cell	NKG7
Natural killer T(NKT) cell	GNLY
Naive T(Th0) cell	NOSIP
Regulatory T(Treg) cell	IL2RA
Naive T(Th0) cell	TCF7
Natural killer T(NKT) cell	KLRC1
Plasmacytoid dendritic cell(pDC)	TNFRSF21
Activated B cell	IGHM
Activated B cell	CD79A
Regulatory T(Treg) cell	CCR4
Naive T(Th0) cell	LEF1
Dendritic cell	CD1C
Monocyte	MS4A7
Naive B cell	CD37
Naive B cell	CD74
Regulatory T(Treg) cell	CTLA4
Activated B cell	CD74
Regulatory T(Treg) cell	CCR10
Plasmacytoid dendritic cell(pDC)	TCF4
Natural killer T(NKT) cell	FLT3
Activated B cell	CD27
CD14+ monocyte	CD14
Activated CD8+ T cell	CD8B
Regulatory T(Treg) cell	FOXP3
Dendritic cell	CLEC10A
Monocyte	FCGR3A
Naive B cell	CD79A
Dendritic cell	FCER1A
Gamma delta(纬未) T cell	TRDC
Myeloid dendritic cell	LYZ
Activated CD8+ T cell	CD8A
Myeloid dendritic cell	BATF3
Naive B cell	IGHD
Naive T(Th0) cell	CCR7
Microglial cell	CX3CR1
Microglial cell	TREM2
Microglial cell	P2RY12
Oligodendrocyte	PLP1
Astrocyte	TSPO
Microglial cell	TSPO
Astrocyte	AQP4
Oligodendrocyte	PDGFRA
Monocyte	FCGR3A
Macrophage	LY6E
Macrophage	F13A1
Macrophage	TGFBI
Macrophage	LYZ
Macrophage	CD68
Microglial cell	P2RY12
Microglial cell	TMEM19
Astrocyte	SOX9
Astrocyte	GFAP
Oligodendrocyte	PDGFRA
Astrocyte	TNC
Astrocyte	AQP4
Astrocyte	APOE
Astrocyte	HOPX
Oligodendrocyte	OLIG1
Oligodendrocyte	OLIG2
Astrocyte	FAM107A
Astrocyte	ATP1B2
Immune cell	PTPRC
Microglial cell	LYVE1
Microglial cell	TREM2
Microglial cell	CX3CR1
Microglial cell	APOE
CD8+ T cell	CD8A
Astrocyte	IQCK
Astrocyte	CLU
Microglial cell	PILRA
Microglial cell	APOE
Astrocyte	MEF2C
Microglial cell	MS4A6A
Monocyte	CD14
Monocyte	CD33
Monocyte	PTPRC
Microglial cell	CACNA1A
Microglial cell	VSIG4
Microglial cell	C1QC
Microglial cell	ADGRG1
Antigen-presenting cell	CD86
Antigen-presenting cell	CD80
Antigen-presenting cell	CD40
T cell	CD69
T cell	CD160
B cell	CD19
Natural killer cell	GNLY
CD4+ T cell	CD4
CD8+ T cell	CD3D
CD8+ T cell	CD8B
Natural killer cell	GZMB
CD8+ T cell	CD8A
Natural killer cell	SAMD3
Natural killer cell	DOCK2
CD4+ T cell	CD3D
CD8+ T cell	CD3E
CD4+ T cell	CD3G
Monocyte	CLEC12A
B cell	MS4A1
CD8+ T cell	CD3G
CD4+ T cell	CD3E
Monocyte	ZFP36L2
Monocyte	MS4A6A
Endothelial cell	CLDN5
Astrocyte	AQP4
Microglial cell	CD74
Microglial cell	MOBP
Microglial cell	VCAN
Oligodendrocyte	SOX10
Oligodendrocyte	PLP1
Oligodendrocyte	SGSM3
Endothelial cell	MCL1
Endothelial cell	ETS1
Endothelial cell	PRKCH
Oligodendrocyte	MOG
Astrocyte	ITGA6
Astrocyte	LRP1
Macrophage	IGF2BP3
Macrophage	CD68
Macrophage	YAP1
Microglial cell	IRF8
Macrophage	AIF1
Microglial cell	P2RY12
Macrophage	LYVE1
Microglial cell	CX3CR1
Macrophage	F13A1
Macrophage	CD163
Microglial cell	GUSB
Microglial cell	TPD52
Microglial cell	TMEM163
Microglial cell	GLB1
Microglial cell	GALK1
Microglial cell	BHLHE40
Microglial cell	GRIA2
Microglial cell	CREG1
Microglial cell	CST7
Microglial cell	GRN
Microglial cell	GAS7
Microglial cell	GM2A
Microglial cell	ATOH8
Microglial cell	TLR2
Microglial cell	ST14
Microglial cell	COPS9
Microglial cell	TPI1
Microglial cell	TCAP
Microglial cell	TOX2
Microglial cell	SSR4
Microglial cell	RPS19
Microglial cell	TYROBP
Microglial cell	CXCR4
Microglial cell	GYPC
Microglial cell	GBA
Microglial cell	RPS25
Microglial cell	SLAMF9
Microglial cell	CHCHD5
Microglial cell	ZNF696
Microglial cell	GPR65
Microglial cell	HIF1A
Astrocyte	PISD
Microglial cell	SULF2
Microglial cell	PLIN2
Microglial cell	ACACA
Microglial cell	TIMP2
Microglial cell	RPS10
Microglial cell	RPS18
Microglial cell	GSTM5
Microglial cell	COLEC12
Microglial cell	TPT1
Microglial cell	ACD
Microglial cell	RPL37
Microglial cell	DPYS
Microglial cell	SMAD7
Microglial cell	RPS20
Microglial cell	LRPAP1
Microglial cell	CBX6
Microglial cell	FCER1G
Microglial cell	RPLP2
Microglial cell	ZNF703
Microglial cell	PDCD1
Microglial cell	PLAUR
Microglial cell	A1BG
Microglial cell	ADAM8
Microglial cell	TLN2
Microglial cell	RPS16
Microglial cell	NCEH1
Microglial cell	EEF1A1
Microglial cell	LGALS3BP
Microglial cell	ETL4
Microglial cell	RPL23
Microglial cell	ATP1A3
Microglial cell	LOX
Microglial cell	CTBP1-AS
Microglial cell	AQP6
Microglial cell	LPL
Microglial cell	TTYH3
Microglial cell	RPS15
Microglial cell	RPS12
Microglial cell	RPS9
Microglial cell	CTSZ
Microglial cell	RPS21
Microglial cell	CD34
Microglial cell	RFTN1
Microglial cell	RPS26
Microglial cell	RPS27A
Microglial cell	CH25H
Microglial cell	S100A4
Microglial cell	EMP2
Microglial cell	SECTM1
Microglial cell	ASTN1
Microglial cell	ARSA
Microglial cell	ATP6V0C
Microglial cell	SPP1
Microglial cell	PKM
Microglial cell	PHETA1
Microglial cell	SYNDIG1L
Microglial cell	H2BP1
Microglial cell	PGK1
Microglial cell	HEXA
Microglial cell	RPL13A
Microglial cell	RPS28
Microglial cell	ECM1
Microglial cell	ATP1B3
Astrocyte	MPG
Microglial cell	CHST2
Microglial cell	RPL37A
Microglial cell	MAMDC2
Microglial cell	MPEG1
Microglial cell	SLC11A1
Microglial cell	CXCL14
Microglial cell	TREM2
Microglial cell	BAIAP2L2
Microglial cell	MYO5A
Microglial cell	NDUFA1
Microglial cell	PGAM1
Microglial cell	SERPINE2
Microglial cell	RPS24
Microglial cell	TNFSF8
Microglial cell	CD9
Microglial cell	SMIM3
Microglial cell	PTPRG
Microglial cell	SCPEP1
Microglial cell	DPYD
Microglial cell	EEF1B2
Microglial cell	KCNJ5
Microglial cell	ITGAX
Microglial cell	ATOX1
Microglial cell	EPHX1
Microglial cell	RPL32
Microglial cell	SH3PXD2B
Microglial cell	RPL39
Microglial cell	MYO1E
Microglial cell	PDCD6IPP2
Microglial cell	RPS14
Microglial cell	FABP3
Microglial cell	RPL18A
Microglial cell	IL4I1
Microglial cell	FABP5
Microglial cell	SDF4
Microglial cell	TGFBI
Microglial cell	DNAJB14
Microglial cell	GNAS
Microglial cell	HCAR2
Microglial cell	GAS2L1
Microglial cell	ANKRD26P3
Microglial cell	ZBTB8B
Microglial cell	RPS15A
Microglial cell	ADAMTS13
Microglial cell	PTPRZ1
Microglial cell	CTSA
Microglial cell	FBRSL1
Microglial cell	TSHZ3
Microglial cell	PSTPIP1
Microglial cell	KCNJ2
Microglial cell	LDHA
Microglial cell	KCNMA1
Microglial cell	INF2
Microglial cell	ZNF843
Microglial cell	GLT1D1
Microglial cell	RPLP0
Microglial cell	RPS3
Microglial cell	NDUFA6
Microglial cell	TM9SF1
Microglial cell	RPS5
Microglial cell	CTSL
Microglial cell	RPS4X
Microglial cell	SERPINF1
Microglial cell	ZNF532
Microglial cell	SLC38A7
Microglial cell	IGF1
Microglial cell	SYNGR1
Microglial cell	PTCHD1
Microglial cell	CCL4
Microglial cell	IGSF10
Microglial cell	RPL35A
Microglial cell	NIN
Microglial cell	FTH1
Microglial cell	GPR84
Microglial cell	FLT1
Microglial cell	CSF2RA
Microglial cell	RUNX3
Microglial cell	CCK
Microglial cell	CAPG
Microglial cell	TSPO
Microglial cell	PLD3
Microglial cell	TENT5C
Microglial cell	IL15
Microglial cell	RPSA
Microglial cell	CD83
Microglial cell	COX8A
Microglial cell	CLEC7A
Microglial cell	RPLP1
Microglial cell	ADSS1
Microglial cell	PEBP1
Microglial cell	MOV10L1
Microglial cell	CTSD
Microglial cell	CTSB
Microglial cell	STEAP3
Microglial cell	TMED3
Microglial cell	APBB2
Microglial cell	FAM20C
Microglial cell	DKK2
Microglial cell	CCL3
Microglial cell	PERP
Microglial cell	GAS2L3
Microglial cell	ANK1
Microglial cell	USP12
Microglial cell	ATP6V0D2
Microglial cell	CSF1
Microglial cell	RPL38
Microglial cell	RPL10A
Microglial cell	RPS3A
Microglial cell	ZNF662
Microglial cell	CSTB
Microglial cell	RPL14
Microglial cell	CD5
Microglial cell	RPL3
Microglial cell	SDF2L1
Microglial cell	NRP1
Microglial cell	ARRDC4
Microglial cell	RPL22
Microglial cell	FXYD6
Microglial cell	PRDX1
Microglial cell	MEIS1
Microglial cell	RPS2
Microglial cell	IL18BP
Microglial cell	VPS13C
Microglial cell	ACTR3B
Microglial cell	APLP2
Microglial cell	ANXA5
Microglial cell	APOE
Microglial cell	PLBD2
Microglial cell	RPL13
Microglial cell	CRLF2
Microglial cell	CPD
Microglial cell	RPL27A
Microglial cell	LSR
Microglial cell	AXL
Microglial cell	VAT1
Microglial cell	RAMP1
Microglial cell	RPL35
Microglial cell	LGI2
Microglial cell	HPSE
Microglial cell	RFX2
Microglial cell	CD63
Microglial cell	CTSE
Microglial cell	PLEKHH2
Microglial cell	GPNMB
Microglial cell	CD300LB
Microglial cell	SELENBP1
Microglial cell	RPL7
Microglial cell	NPC2
Microglial cell	PSAT1
Microglial cell	APOC4
Microglial cell	RPL12
Microglial cell	MAFF
Microglial cell	CADM1
Microglial cell	FOXP1
Microglial cell	SCD5
Microglial cell	DPP7
Microglial cell	ANXA3
Microglial cell	MIF
Microglial cell	LILRB4
Microglial cell	COX6A1
Microglial cell	ALDOA
Microglial cell	VENTX
Microglial cell	CLDN15
Microglial cell	ULK3
Microglial cell	CXCL16
Microglial cell	NEXN
Microglial cell	TNFRSF21
Microglial cell	RIMS2
Microglial cell	IFI44
Microglial cell	CD52
Microglial cell	BAMBI
Microglial cell	RPL11
Microglial cell	COX4I1
Microglial cell	CECR2
Microglial cell	PLXNC1
Microglial cell	COX6A2
Microglial cell	EGLN3
Microglial cell	RPL5
Microglial cell	B2M
Microglial cell	KIF1A
Microglial cell	RPL6
Microglial cell	CD74
Microglial cell	CD68
Microglial cell	PABPC1
Astrocyte	VIM
Microglial cell	TSPO
Astrocyte	GFAP
Astrocyte	SLC1A2
Astrocyte	CHI3L1
Microglial cell	CD68
Microglial cell	TMEM119
Microglial cell	AIF1
Microglial cell	FTL
Astrocyte	APC
Astrocyte	SLC1A3
Astrocyte	ALDH1L1
Astrocyte	S100B
Microglial cell	TMEM119
Microglial cell	AIF1
Astrocyte	ALDH1A1
Astrocyte	VIM
Microglial cell	AIF1
Microglial cell	CX3CR1
Astrocyte	GFAP
Microglial cell	CSF1R
Astrocyte	AQP4
Endothelial cell	FLT1
Microglial cell	CD74
Oligodendrocyte	MBP
Macrophage	ISG15
Microglial cell	IFNGR1
Microglial cell	DNAJB4
Microglial cell	PTTG1
Microglial cell	HLA-DRB1
Microglial cell	LHX1
Macrophage	F13A1
Microglial cell	XBP1
Microglial cell	TCF7L2
Microglial cell	DLX6-AS1
Microglial cell	TTYH1
Microglial cell	NEUROD2
Microglial cell	GTSE1
Microglial cell	ISL1
Microglial cell	ASAH1
Microglial cell	LGALS1
Microglial cell	MCM5
Microglial cell	FKBP5
Microglial cell	PAX6
Microglial cell	P2RY12
Macrophage	AIF1
Macrophage	PTPRC
Microglial cell	TMEM119
Astrocyte	IL17A
Oligodendrocyte	OLIG2
Oligodendrocyte	PCDH15
Oligodendrocyte precursor cell	PCDH15
Oligodendrocyte	CLDN11
Oligodendrocyte precursor cell	VCAN
Oligodendrocyte	MOG
Oligodendrocyte precursor cell	DSCAM
Oligodendrocyte	DSCAM
Oligodendrocyte	SOX6
Oligodendrocyte	CNTNAP2
Oligodendrocyte	CSPG4
Oligodendrocyte	OLIG1
Oligodendrocyte	VCAN
Oligodendrocyte	PDGFRA
Oligodendrocyte	MBP
Oligodendrocyte	MAG
Oligodendrocyte precursor cell	OLIG1
Oligodendrocyte	QKI
Oligodendrocyte	PCDH9
Oligodendrocyte	CNP
Oligodendrocyte precursor cell	OLIG2
Oligodendrocyte precursor cell	SOX6
Oligodendrocyte precursor cell	PDGFRA
Oligodendrocyte precursor cell	CSPG4
Oligodendrocyte	PLP1
Astrocyte	GFAP
Astrocyte	AQP4
Microglial cell	TMEM119
Neutrophil	MPO
Neutrophil	ELANE
