# Supplementary material for: Genetic Association Between Polymyositis/Dermatomyositis and Epilepsy: Insights From Mendelian Randomization and Bioinformatic Analyses
Source: Brain Behav. 2025 Dec 29;16(1):e71148. doi: 10.1002/brb3.71148 (PMC12748525; doi:10.1002/brb3.71148)
Supplement: Supplementary file 4 — Table S4 The SNP‐to‐gene data. [file BRB3-16-e71148-s007.xlsx]

## Sheet: Sheet1
Pvalue	SNP	SNPChr	SNPPos	AssessedAllele	OtherAllele	Zscore	Gene	GeneSymbol	GeneChr	GenePos	NrCohorts	NrSamples	FDR	BonferroniP
3.2717e-303	rs2596500	6	31321267	C	A	45.6548	ENSG00000204525	HLA-C	6	31238216	30	23260	0	4.1662e-302
6.4281e-221	rs2596500	6	31321267	C	A	31.728	ENSG00000224389	C4B	6	31992867	11	4805	0	8.1857e-213
1.2405e-171	rs2596500	6	31321267	C	A	27.9276	ENSG00000137331	IER3	6	30711653	14	13566	0	1.5797e-163
2.7837e-147	rs2596500	6	31321267	C	A	25.8448	ENSG00000214894	LINC00243	6	30782433	11	4805	0	3.5448e-139
1.2497e-109	rs2596500	6	31321267	C	A	22.2456	ENSG00000255899	XXbac-BPG299F13.16	6	31192477	8	8209	0	1.5914e-101
2.4645e-106	rs2596500	6	31321267	C	A	21.9026	ENSG00000137312	FLOT1	6	30702998	13	8491	0	3.1383e-98
1.8355e-103	rs2596500	6	31321267	C	A	-21.5989	ENSG00000244731	C4A	6	31960129	12	9880	0	2.3374e-95
1.5136e-94	rs2596500	6	31321267	C	A	-20.6287	ENSG00000204338	CYP21A1P	6	31974820	10	4171	0	1.9274e-86
5.9522e-59	rs2596500	6	31321267	C	A	-16.1897	ENSG00000137411	VARS2	6	30885127	14	13566	0	7.5796e-51
9.4152e-58	rs2596500	6	31321267	C	A	16.0192	ENSG00000231852	CYP21A2	6	32007744	11	9974	0	1.1989e-49
8.8422e-48	rs2596500	6	31321267	C	A	-14.5214	ENSG00000248290	TNXA	6	31978320	7	3134	0	1.126e-39
7.1226e-44	rs2596500	6	31321267	C	A	13.8916	ENSG00000225059	XXbac-BPG248L24.11	6	31352008	7	3134	0	9.07e-36
4.5345e-43	rs2596500	6	31321267	C	A	-13.7583	ENSG00000225851	HLA-S	6	31349958	9	3833	0	5.7743e-35
4.6205e-31	rs2596500	6	31321267	C	A	11.5903	ENSG00000196230	TUBB	6	30690590	14	13566	0	5.8838e-23
2.0641e-28	rs2596500	6	31321267	C	A	11.0555	ENSG00000213676	ATF6B	6	32080991	13	8491	0	2.6285e-20
4.2288e-25	rs2596500	6	31321267	C	A	10.3492	ENSG00000204536	CCHCR1	6	31118115	14	13566	0	5.385e-17
4.5305e-25	rs2596500	6	31321267	C	A	-10.3422	ENSG00000204351	SKIV2L	6	31932194	14	13566	0	5.7692e-17
5.4076e-23	rs2596500	6	31321267	C	A	-9.8737	ENSG00000206337	HCP5	6	31406881	14	13566	0	6.8861e-15
8.0362e-23	rs2596500	6	31321267	C	A	-9.8339	ENSG00000204531	POU5F1	6	31139380	12	5724	0	1.0233e-14
2.0794e-19	rs2596500	6	31321267	C	A	-9.0089	ENSG00000204438	GPANK1	6	31631533	13	8491	0	2.6479e-11
1.9182e-18	rs2596500	6	31321267	C	A	-8.7618	ENSG00000204304	PBX2	6	32154964	13	8491	0	2.4427e-10
2.6601e-17	rs2596500	6	31321267	C	A	-8.4605	ENSG00000204528	PSORS1C3	6	31143594	13	8491	0	3.3874e-09
2.0283e-15	rs2596500	6	31321267	C	A	7.9396	ENSG00000204305	AGER	6	32150423	14	13566	0	2.5829e-07
6.3623e-14	rs2596500	6	31321267	C	A	-7.5003	ENSG00000204444	APOM	6	31623090	14	13566	0	8.1019e-06
1.3784e-13	rs2596500	6	31321267	C	A	7.3986	ENSG00000204520	MICA	6	31377224	13	8491	0	1.7553e-05
1.6961e-13	rs2596500	6	31321267	C	A	-7.3707	ENSG00000250535	STK19P	6	31981305	11	4805	0	2.1598e-05
2.7277e-13	rs2596500	6	31321267	C	A	7.3073	ENSG00000240053	LY6G5B	6	31639748	14	13566	0	3.4735e-05
5.4732e-13	rs2596500	6	31321267	C	A	-7.2129	ENSG00000204386	NEU1	6	31828059	14	13566	0	6.9697e-05
5.6772e-11	rs2596500	6	31321267	C	A	-6.5519	ENSG00000228789	HCG22	6	31024447	10	4467	0	0.00722945
7.3469e-11	rs2596500	6	31321267	C	A	6.5136	ENSG00000204592	HLA-E	6	30459613	13	12647	0	0.00935567
1.3578e-09	rs2596500	6	31321267	C	A	6.0604	ENSG00000166278	C2	6	31889505	14	13566	1.31173e-05	0.172905
1.2869e-08	rs2596500	6	31321267	C	A	-5.6878	ENSG00000204308	RNF5	6	32149030	12	7572	7.06714e-05	1
4.6921e-08	rs2596500	6	31321267	C	A	5.4627	ENSG00000204428	LY6G5C	6	31648139	14	13566	0.000158559	1
1.2434e-07	rs2596500	6	31321267	C	A	-5.287	ENSG00000234745	HLA-B	6	31323307	12	7572	0.000389349	1
1.8942e-06	rs2596500	6	31321267	C	A	4.7645	ENSG00000204475	NCR3	6	31558717	14	13566	0.00513913	1
3.6567e-06	rs2596500	6	31321267	C	A	-4.6299	ENSG00000204315	FKBPL	6	32097276	14	13566	0.00982477	1
5.3088e-06	rs2596500	6	31321267	C	A	-4.552	ENSG00000204469	PRRC2A	6	31597022	13	8491	0.0142557	1
1.3614e-05	rs2596500	6	31321267	C	A	-4.3499	ENSG00000232810	TNF	6	31544728	14	13566	0.0350056	1
1.92e-05	rs2596500	6	31321267	C	A	4.2741	ENSG00000204314	PRRT1	6	32119143	14	13566	0.0477644	1
