# Supplementary material for: Genetic Association Between Polymyositis/Dermatomyositis and Epilepsy: Insights From Mendelian Randomization and Bioinformatic Analyses
Source: Brain Behav. 2025 Dec 29;16(1):e71148. doi: 10.1002/brb3.71148 (PMC12748525; doi:10.1002/brb3.71148)
Supplement: Supplementary file 5 — Table S5 The result of GO Analysis. [file BRB3-16-e71148-s009.xlsx]

## Sheet: Sheet1
	ONTOLOGY	ID	Description	GeneRatio	BgRatio	RichFactor	FoldEnrichment	zScore	pvalue	p.adjust	qvalue	geneID	Count
GO:0002449	BP	GO:0002449	lymphocyte mediated immunity	45987	372/18888	0.0295699	21.4814	14.8126	8.85489853005306e-13	1.04222155698725e-09	6.79496950358808e-10	HLA-C/C4B/C4A/TUBB/AGER/MICA/HLA-E/C2/HLA-B/NCR3/TNF	11
GO:0002443	BP	GO:0002443	leukocyte mediated immunity	45987	469/18888	0.0234542	17.0385	13.0585	1.08734466255709e-11	6.39902333914847e-09	4.1719697842322e-09	HLA-C/C4B/C4A/TUBB/AGER/MICA/HLA-E/C2/HLA-B/NCR3/TNF	11
GO:0001909	BP	GO:0001909	leukocyte mediated cytotoxicity	45864	144/18888	0.0486111	35.3141	15.3461	7.53308461776443e-10	2.95548019836958e-07	1.92688374959659e-07	HLA-C/TUBB/AGER/MICA/HLA-E/HLA-B/NCR3	7
GO:0002460	BP	GO:0002460	adaptive immune response based on somatic recombination of immune receptors built from immunoglobulin superfamily domains	45926	385/18888	0.0233766	16.9822	11.7631	1.27288178167123e-09	3.74545464256759e-07	2.44192320746928e-07	HLA-C/C4B/C4A/AGER/MICA/HLA-E/C2/HLA-B/TNF	9
GO:0001910	BP	GO:0001910	regulation of leukocyte mediated cytotoxicity	45834	96/18888	0.0625	45.4038	16.1936	3.12090237872727e-09	7.34660419952399e-07	4.78976386124669e-07	HLA-C/AGER/MICA/HLA-E/HLA-B/NCR3	6
GO:0002706	BP	GO:0002706	regulation of lymphocyte mediated immunity	45864	186/18888	0.0376344	27.34	13.403	4.50370032287064e-09	7.61752428355132e-07	4.96639556652409e-07	HLA-C/AGER/MICA/HLA-E/HLA-B/NCR3/TNF	7
GO:0002486	BP	GO:0002486	antigen processing and presentation of endogenous peptide antigen via MHC class I via ER pathway, TAP-independent	45773	16/18888	0.25	181.615	26.8337	5.07526015557182e-09	7.61752428355132e-07	4.96639556652409e-07	HLA-C/MICA/HLA-E/HLA-B	4
GO:0002476	BP	GO:0002476	antigen processing and presentation of endogenous peptide antigen via MHC class Ib	45773	17/18888	0.235294	170.932	26.0242	6.63069267005658e-09	7.61752428355132e-07	4.96639556652409e-07	HLA-C/MICA/HLA-E/HLA-B	4
GO:0002484	BP	GO:0002484	antigen processing and presentation of endogenous peptide antigen via MHC class I via ER pathway	45773	17/18888	0.235294	170.932	26.0242	6.63069267005658e-09	7.61752428355132e-07	4.96639556652409e-07	HLA-C/MICA/HLA-E/HLA-B	4
GO:0001914	BP	GO:0001914	regulation of T cell mediated cytotoxicity	45803	50/18888	0.1	72.6462	18.8337	6.67619751472891e-09	7.61752428355132e-07	4.96639556652409e-07	HLA-C/AGER/MICA/HLA-E/HLA-B	5
GO:0031341	BP	GO:0031341	regulation of cell killing	45834	110/18888	0.0545455	39.6252	15.084	7.11918157341245e-09	7.61752428355132e-07	4.96639556652409e-07	HLA-C/AGER/MICA/HLA-E/HLA-B/NCR3	6
GO:0002428	BP	GO:0002428	antigen processing and presentation of peptide antigen via MHC class Ib	45773	18/18888	0.222222	161.436	25.2829	8.51723024060666e-09	8.35398332766169e-07	5.44654460123005e-07	HLA-C/MICA/HLA-E/HLA-B	4
GO:0001913	BP	GO:0001913	T cell mediated cytotoxicity	45803	60/18888	0.0833333	60.5385	17.1493	1.70502142600863e-08	1.39152877999207e-06	9.07234700723711e-07	HLA-C/AGER/MICA/HLA-E/HLA-B	5
GO:0001906	BP	GO:0001906	cell killing	45864	226/18888	0.0309735	22.501	12.0728	1.73461138538541e-08	1.39152877999207e-06	9.07234700723711e-07	HLA-C/TUBB/AGER/MICA/HLA-E/HLA-B/NCR3	7
GO:0002708	BP	GO:0002708	positive regulation of lymphocyte mediated immunity	45834	128/18888	0.046875	34.0529	13.9307	1.7734011639661e-08	1.39152877999207e-06	9.07234700723711e-07	HLA-C/MICA/HLA-E/HLA-B/NCR3/TNF	6
GO:0019885	BP	GO:0019885	antigen processing and presentation of endogenous peptide antigen via MHC class I	45773	23/18888	0.173913	126.341	22.3308	2.45324312514944e-08	1.80466697393806e-06	1.17658831462759e-06	HLA-C/MICA/HLA-E/HLA-B	4
GO:0002703	BP	GO:0002703	regulation of leukocyte mediated immunity	45864	246/18888	0.0284553	20.6717	11.5302	3.10901151945115e-08	2.05863346788502e-06	1.34216679165423e-06	HLA-C/AGER/MICA/HLA-E/HLA-B/NCR3/TNF	7
GO:0001912	BP	GO:0001912	positive regulation of leukocyte mediated cytotoxicity	45803	69/18888	0.0724638	52.6421	15.9553	3.47934702824777e-08	2.05863346788502e-06	1.34216679165423e-06	HLA-C/MICA/HLA-E/HLA-B/NCR3	5
GO:0002475	BP	GO:0002475	antigen processing and presentation via MHC class Ib	45773	25/18888	0.16	116.234	21.4052	3.49810274916741e-08	2.05863346788502e-06	1.34216679165423e-06	HLA-C/MICA/HLA-E/HLA-B	4
GO:0002483	BP	GO:0002483	antigen processing and presentation of endogenous peptide antigen	45773	25/18888	0.16	116.234	21.4052	3.49810274916741e-08	2.05863346788502e-06	1.34216679165423e-06	HLA-C/MICA/HLA-E/HLA-B	4
GO:0002705	BP	GO:0002705	positive regulation of leukocyte mediated immunity	45834	150/18888	0.04	29.0585	12.8092	4.58198572822719e-08	2.56809390577305e-06	1.67431959693114e-06	HLA-C/MICA/HLA-E/HLA-B/NCR3/TNF	6
GO:0031343	BP	GO:0031343	positive regulation of cell killing	45803	76/18888	0.0657895	47.7935	15.1757	5.68260337999427e-08	2.90801051228402e-06	1.89593494920633e-06	HLA-C/MICA/HLA-E/HLA-B/NCR3	5
GO:0042267	BP	GO:0042267	natural killer cell mediated cytotoxicity	45803	76/18888	0.0657895	47.7935	15.1757	5.68260337999427e-08	2.90801051228402e-06	1.89593494920633e-06	TUBB/MICA/HLA-E/HLA-B/NCR3	5
GO:0002228	BP	GO:0002228	natural killer cell mediated immunity	45803	79/18888	0.0632911	45.9786	14.8734	6.91294413924172e-08	3.39022302161979e-06	2.21032292873124e-06	TUBB/MICA/HLA-E/HLA-B/NCR3	5
GO:0019883	BP	GO:0019883	antigen processing and presentation of endogenous antigen	45773	32/18888	0.125	90.8077	18.8772	9.87931187033911e-08	4.65118002855565e-06	3.03242878041146e-06	HLA-C/MICA/HLA-E/HLA-B	4
GO:0002474	BP	GO:0002474	antigen processing and presentation of peptide antigen via MHC class I	45773	37/18888	0.108108	78.5364	17.5272	1.80601719168308e-07	8.17570090234995e-06	5.33030984913752e-06	HLA-C/MICA/HLA-E/HLA-B	4
GO:0002822	BP	GO:0002822	regulation of adaptive immune response based on somatic recombination of immune receptors built from immunoglobulin superfamily domains	45834	192/18888	0.03125	22.7019	11.2214	1.98327986378279e-07	8.64563110989759e-06	5.63669013917215e-06	HLA-C/AGER/MICA/HLA-E/HLA-B/TNF	6
GO:0002709	BP	GO:0002709	regulation of T cell mediated immunity	45803	99/18888	0.0505051	36.69	13.2186	2.15346415535164e-07	9.05224039588886e-06	5.90178710244867e-06	HLA-C/AGER/MICA/HLA-E/HLA-B	5
GO:0001916	BP	GO:0001916	positive regulation of T cell mediated cytotoxicity	45773	40/18888	0.1	72.6462	16.8409	2.49210044774522e-07	1.01144904379177e-05	6.59434201962348e-06	HLA-C/MICA/HLA-E/HLA-B	4
GO:2000425	BP	GO:2000425	regulation of apoptotic cell clearance	45742	10/18888	0.3	217.938	25.4761	2.760825311801e-07	1.08316379732993e-05	7.06190053439625e-06	C4B/C4A/C2	3
GO:0002819	BP	GO:0002819	regulation of adaptive immune response	45834	207/18888	0.0289855	21.0569	10.7726	3.08997917195159e-07	1.17319531786678e-05	7.64887883311616e-06	HLA-C/AGER/MICA/HLA-E/HLA-B/TNF	6
GO:0042269	BP	GO:0042269	regulation of natural killer cell mediated cytotoxicity	45773	49/18888	0.0816327	59.303	15.1717	5.72932313841198e-07	2.10731666684716e-05	1.37390676575735e-05	MICA/HLA-E/HLA-B/NCR3	4
GO:0002697	BP	GO:0002697	regulation of immune effector process	45864	385/18888	0.0181818	13.2084	8.9855	6.51879299490032e-07	2.32503616818111e-05	1.51585329929261e-05	HLA-C/AGER/MICA/HLA-E/HLA-B/NCR3/TNF	7
GO:0002824	BP	GO:0002824	positive regulation of adaptive immune response based on somatic recombination of immune receptors built from immunoglobulin superfamily domains	45803	125/18888	0.04	29.0585	11.6854	6.89289514624489e-07	2.38615811386183e-05	1.55570296025155e-05	HLA-C/MICA/HLA-E/HLA-B/TNF	5
GO:0002715	BP	GO:0002715	regulation of natural killer cell mediated immunity	45773	53/18888	0.0754717	54.8273	14.5691	7.88877401151614e-07	2.63489478310274e-05	1.71787174965962e-05	MICA/HLA-E/HLA-B/NCR3	4
GO:0002456	BP	GO:0002456	T cell mediated immunity	45803	129/18888	0.0387597	28.1574	11.4909	8.05915141815622e-07	2.63489478310274e-05	1.71787174965962e-05	HLA-C/AGER/MICA/HLA-E/HLA-B	5
GO:0034116	BP	GO:0034116	positive regulation of heterotypic cell-cell adhesion	45742	14/18888	0.214286	155.67	21.4938	8.3439523210145e-07	2.65427888698218e-05	1.73050959943658e-05	FLOT1/AGER/TNF	3
GO:0002821	BP	GO:0002821	positive regulation of adaptive immune response	45803	131/18888	0.0381679	27.7275	11.3969	8.69793603171475e-07	2.69407123929691e-05	1.75645301028256e-05	HLA-C/MICA/HLA-E/HLA-B/TNF	5
GO:0002455	BP	GO:0002455	humoral immune response mediated by circulating immunoglobulin	45773	56/18888	0.0714286	51.8901	14.1597	9.86723123285492e-07	2.97787978488981e-05	1.94148760290182e-05	C4B/C4A/C2/TNF	4
GO:0002699	BP	GO:0002699	positive regulation of immune effector process	45834	257/18888	0.0233463	16.9602	9.56447	1.09675818698726e-06	3.22721096521e-05	2.10404399556239e-05	HLA-C/MICA/HLA-E/HLA-B/NCR3/TNF	6
GO:0002711	BP	GO:0002711	positive regulation of T cell mediated immunity	45773	69/18888	0.057971	42.1137	12.7024	2.29448809822441e-06	6.58685973563447e-05	4.2944334367281e-05	HLA-C/MICA/HLA-E/HLA-B	4
GO:0045953	BP	GO:0045953	negative regulation of natural killer cell mediated cytotoxicity	45742	20/18888	0.15	108.969	17.936	2.59893027367813e-06	7.28319269552181e-05	4.74842147747207e-05	MICA/HLA-E/HLA-B	3
GO:0048002	BP	GO:0048002	antigen processing and presentation of peptide antigen	45773	72/18888	0.0555556	40.359	12.4228	2.72290064046193e-06	7.45314896238068e-05	4.85922782594063e-05	HLA-C/MICA/HLA-E/HLA-B	4
GO:0002716	BP	GO:0002716	negative regulation of natural killer cell mediated immunity	45742	21/18888	0.142857	103.78	17.4961	3.02931662560811e-06	8.1034219735017e-05	5.28318617241223e-05	MICA/HLA-E/HLA-B	3
GO:0034114	BP	GO:0034114	regulation of heterotypic cell-cell adhesion	45742	24/18888	0.125	90.8077	16.3447	4.59741102437364e-06	0.000120248	7.83979564156347e-05	FLOT1/AGER/TNF	3
GO:0001911	BP	GO:0001911	negative regulation of leukocyte mediated cytotoxicity	45742	26/18888	0.115385	83.8225	15.6897	5.8949855115115e-06	0.000150835	9.83396896542765e-05	MICA/HLA-E/HLA-B	3
GO:0031342	BP	GO:0031342	negative regulation of cell killing	45742	29/18888	0.103448	75.1512	14.8365	8.2620505517957e-06	0.000206215	0.000134446	MICA/HLA-E/HLA-B	3
GO:0016064	BP	GO:0016064	immunoglobulin mediated immune response	45803	208/18888	0.0240385	17.463	8.86394	8.40977257783096e-06	0.000206215	0.000134446	C4B/C4A/HLA-E/C2/TNF	5
GO:0019724	BP	GO:0019724	B cell mediated immunity	45803	212/18888	0.0235849	17.1335	8.77061	9.22422490369487e-06	0.00022157	0.000144457	C4B/C4A/HLA-E/C2/TNF	5
GO:0019882	BP	GO:0019882	antigen processing and presentation	45773	117/18888	0.034188	24.8363	9.60201	1.88152405752765e-05	0.000442911	0.000288764	HLA-C/MICA/HLA-E/HLA-B	4
GO:0002698	BP	GO:0002698	negative regulation of immune effector process	45773	121/18888	0.0330579	24.0153	9.42943	2.14801922145616e-05	0.000495729	0.0003232	MICA/HLA-E/HLA-B/TNF	4
GO:0006959	BP	GO:0006959	humoral immune response	45803	258/18888	0.0193798	14.0787	7.85313	2.37930237666465e-05	0.000531549	0.000346554	C4B/C4A/HLA-E/C2/TNF	5
GO:0045088	BP	GO:0045088	regulation of innate immune response	45834	440/18888	0.0136364	9.90629	7.01816	2.39354947658444e-05	0.000531549	0.000346554	FLOT1/MICA/HLA-E/HLA-B/NCR3/TNF	6
GO:0006958	BP	GO:0006958	complement activation, classical pathway	45742	42/18888	0.0714286	51.8901	12.2581	2.56510373595788e-05	0.000559098	0.000364515	C4B/C4A/C2	3
GO:0043277	BP	GO:0043277	apoptotic cell clearance	45742	48/18888	0.0625	45.4038	11.436	3.84352179410794e-05	0.000822514	0.000536254	C4B/C4A/C2	3
GO:0045807	BP	GO:0045807	positive regulation of endocytosis	45773	155/18888	0.0258065	18.7474	8.23704	5.6656990597142e-05	0.00119081	0.000776371	C4B/FLOT1/C4A/C2	4
GO:0002707	BP	GO:0002707	negative regulation of lymphocyte mediated immunity	45742	57/18888	0.0526316	38.2348	10.4526	6.44895664467536e-05	0.00133165	0.000868197	MICA/HLA-E/HLA-B	3
GO:0032815	BP	GO:0032815	negative regulation of natural killer cell activation	45714	10/18888	0.2	145.292	16.9449	8.143909123022e-05	0.00165265	0.00107748	MICA/HLA-E	2
GO:0034113	BP	GO:0034113	heterotypic cell-cell adhesion	45742	62/18888	0.0483871	35.1514	9.99998	8.29763666428986e-05	0.00165531	0.00107921	FLOT1/AGER/TNF	3
GO:0050806	BP	GO:0050806	positive regulation of synaptic transmission	45773	177/18888	0.0225989	16.4172	7.651	9.48471409990919e-05	0.00186058	0.00121305	FLOT1/AGER/TNF/PRRT1	4
GO:0006956	BP	GO:0006956	complement activation	45742	67/18888	0.0447761	32.5281	9.59817	0.000104624	0.00201873	0.00131615	C4B/C4A/C2	3
GO:0002704	BP	GO:0002704	negative regulation of leukocyte mediated immunity	45742	68/18888	0.0441176	32.0498	9.52308	0.000109353	0.00207594	0.00135345	MICA/HLA-E/HLA-B	3
GO:0050766	BP	GO:0050766	positive regulation of phagocytosis	45742	72/18888	0.0416667	30.2692	9.23822	0.00012966	0.00242238	0.00157932	C4B/C4A/C2	3
GO:0002863	BP	GO:0002863	positive regulation of inflammatory response to antigenic stimulus	45714	13/18888	0.153846	111.763	14.832	0.000140803	0.00254961	0.00166227	HLA-E/TNF	2
GO:2001198	BP	GO:2001198	regulation of dendritic cell differentiation	45714	13/18888	0.153846	111.763	14.832	0.000140803	0.00254961	0.00166227	AGER/HLA-B	2
GO:0045824	BP	GO:0045824	negative regulation of innate immune response	45742	88/18888	0.0340909	24.7657	8.29637	0.000235113	0.00419286	0.00273362	MICA/HLA-E/HLA-B	3
GO:0030101	BP	GO:0030101	natural killer cell activation	45742	98/18888	0.0306122	22.2386	7.82619	0.000322912	0.00567265	0.0036984	MICA/HLA-E/NCR3	3
GO:0050764	BP	GO:0050764	regulation of phagocytosis	45742	100/18888	0.03	21.7938	7.7405	0.000342677	0.00591913	0.0038591	C4B/C4A/C2	3
GO:0032102	BP	GO:0032102	negative regulation of response to external stimulus	45803	456/18888	0.0109649	7.96559	5.59021	0.000347001	0.00591913	0.0038591	IER3/MICA/HLA-E/HLA-B/TNF	5
GO:0003085	BP	GO:0003085	negative regulation of systemic arterial blood pressure	45714	23/18888	0.0869565	63.1706	11.0763	0.000452856	0.00761445	0.00496439	IER3/TNF	2
GO:1902993	BP	GO:1902993	positive regulation of amyloid precursor protein catabolic process	45714	25/18888	0.08	58.1169	10.6097	0.000536075	0.00876334	0.00571344	AGER/TNF	2
GO:1903523	BP	GO:1903523	negative regulation of blood circulation	45714	25/18888	0.08	58.1169	10.6097	0.000536075	0.00876334	0.00571344	AGER/TNF	2
GO:0002832	BP	GO:0002832	negative regulation of response to biotic stimulus	45742	119/18888	0.0252101	18.3142	7.03442	0.000570313	0.00898635	0.00585883	MICA/HLA-E/HLA-B	3
GO:0034138	BP	GO:0034138	toll-like receptor 3 signaling pathway	45714	26/18888	0.0769231	55.8817	10.3967	0.000580257	0.00898635	0.00585883	FLOT1/TNF	2
GO:0048143	BP	GO:0048143	astrocyte activation	45714	26/18888	0.0769231	55.8817	10.3967	0.000580257	0.00898635	0.00585883	AGER/TNF	2
GO:0098581	BP	GO:0098581	detection of external biotic stimulus	45714	26/18888	0.0769231	55.8817	10.3967	0.000580257	0.00898635	0.00585883	C4B/HLA-B	2
GO:1902894	BP	GO:1902894	negative regulation of miRNA transcription	45714	27/18888	0.0740741	53.812	10.1954	0.000626148	0.00940757	0.00613345	POU5F1/TNF	2
GO:0030100	BP	GO:0030100	regulation of endocytosis	45773	291/18888	0.0137457	9.98573	5.73525	0.000631434	0.00940757	0.00613345	C4B/FLOT1/C4A/C2	4
GO:0031348	BP	GO:0031348	negative regulation of defense response	45773	291/18888	0.0137457	9.98573	5.73525	0.000631434	0.00940757	0.00613345	IER3/MICA/HLA-E/HLA-B	4
GO:0002675	BP	GO:0002675	positive regulation of acute inflammatory response	45714	28/18888	0.0714286	51.8901	10.005	0.000673743	0.00979006	0.00638282	HLA-E/TNF	2
GO:2000629	BP	GO:2000629	negative regulation of miRNA metabolic process	45714	28/18888	0.0714286	51.8901	10.005	0.000673743	0.00979006	0.00638282	POU5F1/TNF	2
GO:0045954	BP	GO:0045954	positive regulation of natural killer cell mediated cytotoxicity	45714	29/18888	0.0689655	50.1008	9.82432	0.000723037	0.0103782	0.00676629	HLA-E/NCR3	2
GO:0002507	BP	GO:0002507	tolerance induction	45714	30/18888	0.0666667	48.4308	9.65267	0.000774028	0.0109763	0.0071562	HLA-E/HLA-B	2
GO:0060292	BP	GO:0060292	long-term synaptic depression	45714	32/18888	0.0625	45.4038	9.33351	0.000881078	0.0123456	0.00804894	AGER/PRRT1	2
GO:0022409	BP	GO:0022409	positive regulation of cell-cell adhesion	45773	325/18888	0.0123077	8.94107	5.36131	0.000953787	0.0132071	0.00861066	FLOT1/AGER/HLA-E/TNF	4
GO:0002717	BP	GO:0002717	positive regulation of natural killer cell mediated immunity	45714	34/18888	0.0588235	42.733	9.04257	0.000994857	0.0136157	0.008877	HLA-E/NCR3	2
GO:0009595	BP	GO:0009595	detection of biotic stimulus	45714	40/18888	0.05	36.3231	8.30291	0.00137622	0.0186186	0.0121387	C4B/HLA-B	2
GO:0032814	BP	GO:0032814	regulation of natural killer cell activation	45714	41/18888	0.0487805	35.4371	8.19544	0.00144558	0.0193346	0.0126056	MICA/HLA-E	2
GO:0045089	BP	GO:0045089	positive regulation of innate immune response	45773	365/18888	0.0109589	7.96122	4.98598	0.00146474	0.0193707	0.0126291	FLOT1/HLA-E/NCR3/TNF	4
GO:0002714	BP	GO:0002714	positive regulation of B cell mediated immunity	45714	42/18888	0.047619	34.5934	8.09177	0.00151657	0.0196155	0.0127887	HLA-E/TNF	2
GO:0002891	BP	GO:0002891	positive regulation of immunoglobulin mediated immune response	45714	42/18888	0.047619	34.5934	8.09177	0.00151657	0.0196155	0.0127887	HLA-E/TNF	2
GO:1904646	BP	GO:1904646	cellular response to amyloid-beta	45714	43/18888	0.0465116	33.7889	7.99167	0.00158921	0.0203315	0.0132555	AGER/TNF	2
GO:0014002	BP	GO:0014002	astrocyte development	45714	44/18888	0.0454545	33.021	7.89494	0.00166348	0.0210528	0.0137258	AGER/TNF	2
GO:0097028	BP	GO:0097028	dendritic cell differentiation	45714	45/18888	0.0444444	32.2872	7.80139	0.00173938	0.0216545	0.0141181	AGER/HLA-B	2
GO:0032635	BP	GO:0032635	interleukin-6 production	45742	176/18888	0.0170455	12.3829	5.63277	0.00176621	0.0216545	0.0141181	AGER/HLA-B/TNF	3
GO:0032675	BP	GO:0032675	regulation of interleukin-6 production	45742	176/18888	0.0170455	12.3829	5.63277	0.00176621	0.0216545	0.0141181	AGER/HLA-B/TNF	3
GO:0002833	BP	GO:0002833	positive regulation of response to biotic stimulus	45773	390/18888	0.0102564	7.45089	4.77929	0.00186712	0.0226557	0.0147708	FLOT1/HLA-E/NCR3/TNF	4
GO:0140894	BP	GO:0140894	endolysosomal toll-like receptor signaling pathway	45714	47/18888	0.0425532	30.9133	7.62316	0.00189605	0.022772	0.0148466	FLOT1/TNF	2
GO:0001774	BP	GO:0001774	microglial cell activation	45714	48/18888	0.0416667	30.2692	7.53817	0.00197682	0.0228109	0.014872	AGER/TNF	2
GO:0002673	BP	GO:0002673	regulation of acute inflammatory response	45714	48/18888	0.0416667	30.2692	7.53817	0.00197682	0.0228109	0.014872	HLA-E/TNF	2
GO:0002861	BP	GO:0002861	regulation of inflammatory response to antigenic stimulus	45714	48/18888	0.0416667	30.2692	7.53817	0.00197682	0.0228109	0.014872	HLA-E/TNF	2
GO:0045776	BP	GO:0045776	negative regulation of blood pressure	45714	48/18888	0.0416667	30.2692	7.53817	0.00197682	0.0228109	0.014872	IER3/TNF	2
GO:0002269	BP	GO:0002269	leukocyte activation involved in inflammatory response	45714	51/18888	0.0392157	28.4887	7.29806	0.00222878	0.0254687	0.0166048	AGER/TNF	2
GO:0050777	BP	GO:0050777	negative regulation of immune response	45742	194/18888	0.0154639	11.2339	5.31945	0.00233069	0.0263772	0.0171971	MICA/HLA-E/HLA-B	3
GO:0060688	BP	GO:0060688	regulation of morphogenesis of a branching structure	45714	53/18888	0.0377358	27.4136	7.1492	0.00240477	0.0269563	0.0175747	FKBPL/TNF	2
GO:0050805	BP	GO:0050805	negative regulation of synaptic transmission	45714	54/18888	0.037037	26.906	7.07783	0.00249515	0.0274466	0.0178944	AGER/PRRT1	2
GO:1904645	BP	GO:1904645	response to amyloid-beta	45714	54/18888	0.037037	26.906	7.07783	0.00249515	0.0274466	0.0178944	AGER/TNF	2
GO:0050727	BP	GO:0050727	regulation of inflammatory response	45773	425/18888	0.00941176	6.83729	4.51886	0.00255173	0.0278092	0.0181307	IER3/AGER/HLA-E/TNF	4
GO:1902991	BP	GO:1902991	regulation of amyloid precursor protein catabolic process	45714	55/18888	0.0363636	26.4168	7.00836	0.00258712	0.0279361	0.0182135	AGER/TNF	2
GO:0061900	BP	GO:0061900	glial cell activation	45714	57/18888	0.0350877	25.4899	6.87483	0.00277581	0.0297011	0.0193642	AGER/TNF	2
GO:0002712	BP	GO:0002712	regulation of B cell mediated immunity	45714	62/18888	0.0322581	23.4342	6.56905	0.00327502	0.0341124	0.0222403	HLA-E/TNF	2
GO:0002889	BP	GO:0002889	regulation of immunoglobulin mediated immune response	45714	62/18888	0.0322581	23.4342	6.56905	0.00327502	0.0341124	0.0222403	HLA-E/TNF	2
GO:0032731	BP	GO:0032731	positive regulation of interleukin-1 beta production	45714	62/18888	0.0322581	23.4342	6.56905	0.00327502	0.0341124	0.0222403	AGER/TNF	2
GO:0032615	BP	GO:0032615	interleukin-12 production	45714	63/18888	0.031746	23.0623	6.51219	0.00337955	0.0345889	0.0225509	AGER/HLA-B	2
GO:0032655	BP	GO:0032655	regulation of interleukin-12 production	45714	63/18888	0.031746	23.0623	6.51219	0.00337955	0.0345889	0.0225509	AGER/HLA-B	2
GO:1905330	BP	GO:1905330	regulation of morphogenesis of an epithelium	45714	65/18888	0.0307692	22.3527	6.40234	0.00359324	0.036459	0.0237702	FKBPL/TNF	2
GO:1901224	BP	GO:1901224	positive regulation of non-canonical NF-kappaB signal transduction	45714	66/18888	0.030303	22.014	6.34924	0.00370241	0.0372456	0.024283	AGER/TNF	2
GO:0034394	BP	GO:0034394	protein localization to cell surface	45714	68/18888	0.0294118	21.3665	6.24648	0.00392534	0.0388246	0.0253125	TNF/PRRT1	2
GO:0042987	BP	GO:0042987	amyloid precursor protein catabolic process	45714	68/18888	0.0294118	21.3665	6.24648	0.00392534	0.0388246	0.0253125	AGER/TNF	2
GO:0006909	BP	GO:0006909	phagocytosis	45742	237/18888	0.0126582	9.19572	4.71394	0.00409792	0.0398729	0.0259959	C4B/C4A/C2	3
GO:0045785	BP	GO:0045785	positive regulation of cell adhesion	45773	485/18888	0.00824742	5.99144	4.13453	0.00409909	0.0398729	0.0259959	FLOT1/AGER/HLA-E/TNF	4
GO:0071677	BP	GO:0071677	positive regulation of mononuclear cell migration	45714	71/18888	0.028169	20.4637	6.10034	0.00427121	0.0412067	0.0268655	AGER/TNF	2
GO:0050804	BP	GO:0050804	modulation of chemical synaptic transmission	45773	493/18888	0.00811359	5.89421	4.08819	0.00434463	0.0413319	0.0269472	FLOT1/AGER/TNF/PRRT1	4
GO:0099177	BP	GO:0099177	regulation of trans-synaptic signaling	45773	494/18888	0.00809717	5.88228	4.08246	0.00437601	0.0413319	0.0269472	FLOT1/AGER/TNF/PRRT1	4
GO:0032722	BP	GO:0032722	positive regulation of chemokine production	45714	72/18888	0.0277778	20.1795	6.0536	0.00438954	0.0413319	0.0269472	AGER/TNF	2
GO:0022407	BP	GO:0022407	regulation of cell-cell adhesion	45773	496/18888	0.00806452	5.85856	4.07107	0.00443923	0.0414681	0.0270359	FLOT1/AGER/HLA-E/TNF	4
GO:0032732	BP	GO:0032732	positive regulation of interleukin-1 production	45714	73/18888	0.0273973	19.9031	6.0078	0.00450938	0.0417917	0.0272469	AGER/TNF	2
GO:0001819	BP	GO:0001819	positive regulation of cytokine production	45773	500/18888	0.008	5.81169	4.04846	0.00456754	0.0419999	0.0273827	FLOT1/AGER/HLA-E/TNF	4
GO:0002637	BP	GO:0002637	regulation of immunoglobulin production	45714	75/18888	0.0266667	19.3723	5.91888	0.00475359	0.0427098	0.0278455	HLA-E/TNF	2
GO:0045123	BP	GO:0045123	cellular extravasation	45714	75/18888	0.0266667	19.3723	5.91888	0.00475359	0.0427098	0.0278455	AGER/TNF	2
GO:1902893	BP	GO:1902893	regulation of miRNA transcription	45714	75/18888	0.0266667	19.3723	5.91888	0.00475359	0.0427098	0.0278455	POU5F1/TNF	2
GO:0061614	BP	GO:0061614	miRNA transcription	45714	76/18888	0.0263158	19.1174	5.8757	0.00487795	0.0434951	0.0283575	POU5F1/TNF	2
GO:0009897	CC	GO:0009897	external side of plasma membrane	45898	405/19894	0.0197531	13.5506	9.74996	8.12728344957696e-08	7.80219211159388e-06	5.56077288655266e-06	HLA-C/FLOT1/MICA/LY6G5B/HLA-E/LY6G5C/HLA-B/TNF	8
GO:0042611	CC	GO:0042611	MHC protein complex	45745	25/19894	0.12	82.32	15.5448	6.26870772036738e-06	0.000300898	0.000214456	HLA-C/HLA-E/HLA-B	3
GO:0098553	CC	GO:0098553	lumenal side of endoplasmic reticulum membrane	45745	29/19894	0.103448	70.9655	14.406	9.92009620229176e-06	0.000317443	0.000226248	HLA-C/HLA-E/HLA-B	3
GO:0098576	CC	GO:0098576	lumenal side of membrane	45745	39/19894	0.0769231	52.7692	12.3644	2.4569124368287e-05	0.000589659	0.000420261	HLA-C/HLA-E/HLA-B	3
GO:0012507	CC	GO:0012507	ER to Golgi transport vesicle membrane	45745	64/19894	0.046875	32.1562	9.53847	0.000109299	0.00209854	0.00149567	HLA-C/HLA-E/HLA-B	3
GO:0055037	CC	GO:0055037	recycling endosome	45776	206/19894	0.0194175	13.3204	6.79144	0.000216483	0.00301891	0.00215164	HLA-C/HLA-E/HLA-B/TNF	4
GO:0030670	CC	GO:0030670	phagocytic vesicle membrane	45745	81/19894	0.037037	25.4074	8.40996	0.000220129	0.00301891	0.00215164	HLA-C/HLA-E/HLA-B	3
GO:0030134	CC	GO:0030134	COPII-coated ER to Golgi transport vesicle	45745	94/19894	0.0319149	21.8936	7.758	0.000341467	0.00399976	0.00285071	HLA-C/HLA-E/HLA-B	3
GO:0030658	CC	GO:0030658	transport vesicle membrane	45776	238/19894	0.0168067	11.5294	6.24381	0.000374978	0.00399976	0.00285071	HLA-C/HLA-E/HLA-B/PRRT1	4
GO:0055038	CC	GO:0055038	recycling endosome membrane	45745	108/19894	0.0277778	19.0556	7.18867	0.000512997	0.00492478	0.00350998	HLA-C/HLA-E/HLA-B	3
GO:0045335	CC	GO:0045335	phagocytic vesicle	45745	142/19894	0.0211268	14.493	6.16525	0.00113554	0.00991014	0.00706315	HLA-C/HLA-E/HLA-B	3
GO:0031901	CC	GO:0031901	early endosome membrane	45745	195/19894	0.0153846	10.5538	5.12246	0.00280857	0.0206647	0.0147281	HLA-C/HLA-E/HLA-B	3
GO:0030666	CC	GO:0030666	endocytic vesicle membrane	45745	204/19894	0.0147059	10.0882	4.98513	0.00318974	0.0206647	0.0147281	HLA-C/HLA-E/HLA-B	3
GO:0030662	CC	GO:0030662	coated vesicle membrane	45745	205/19894	0.0146341	10.039	4.9704	0.00323396	0.0206647	0.0147281	HLA-C/HLA-E/HLA-B	3
GO:0005769	CC	GO:0005769	early endosome	45776	428/19894	0.00934579	6.41121	4.32397	0.00327663	0.0206647	0.0147281	HLA-C/FLOT1/HLA-E/HLA-B	4
GO:0030133	CC	GO:0030133	transport vesicle	45776	434/19894	0.00921659	6.32258	4.28352	0.00344412	0.0206647	0.0147281	HLA-C/HLA-E/HLA-B/PRRT1	4
GO:0045121	CC	GO:0045121	membrane raft	45745	286/19894	0.0104895	7.1958	4.03245	0.00814923	0.0438789	0.0312734	FLOT1/TUBB/TNF	3
GO:0098857	CC	GO:0098857	membrane microdomain	45745	287/19894	0.010453	7.17073	4.02325	0.0082273	0.0438789	0.0312734	FLOT1/TUBB/TNF	3
GO:0042605	MF	GO:0042605	peptide antigen binding	45776	47/18522	0.0851064	54.3566	14.5035	8.24920271195659e-07	5.93942595260875e-05	4.51535306338677e-05	HLA-C/MICA/HLA-E/HLA-B	4
GO:0042277	MF	GO:0042277	peptide binding	45806	336/18522	0.014881	9.50431	6.22971	0.000158287	0.00381218	0.00289815	HLA-C/AGER/MICA/HLA-E/HLA-B	5
GO:0003823	MF	GO:0003823	antigen binding	45776	177/18522	0.0225989	14.4337	7.11131	0.000158841	0.00381218	0.00289815	HLA-C/MICA/HLA-E/HLA-B	4
GO:0033218	MF	GO:0033218	amide binding	45806	409/18522	0.0122249	7.80794	5.51328	0.000392881	0.0063639	0.00483806	HLA-C/AGER/MICA/HLA-E/HLA-B	5
GO:0042288	MF	GO:0042288	MHC class I protein binding	2/29	20/18522	0.1	63.869	11.1396	0.000441938	0.0063639	0.00483806	TUBB/HLA-E	2
GO:0001848	MF	GO:0001848	complement binding	2/29	26/18522	0.0769231	49.13	9.72503	0.000751556	0.00901867	0.0068563	C4B/C4A	2
GO:0042287	MF	GO:0042287	MHC protein binding	2/29	42/18522	0.047619	30.4138	7.55705	0.00196039	0.020164	0.0153293	TUBB/HLA-E	2
