# Supplementary material for: Genetic Association Between Polymyositis/Dermatomyositis and Epilepsy: Insights From Mendelian Randomization and Bioinformatic Analyses
Source: Brain Behav. 2025 Dec 29;16(1):e71148. doi: 10.1002/brb3.71148 (PMC12748525; doi:10.1002/brb3.71148)
Supplement: Supplementary file 6 — Table S6 The result of KEGG Analysis. [file BRB3-16-e71148-s016.xlsx]

## Sheet: Sheet1
	category	subcategory	ID	Description	GeneRatio	BgRatio	RichFactor	FoldEnrichment	zScore	pvalue	p.adjust	qvalue	geneID	Count
hsa04650	Organismal Systems	Immune system	hsa04650	Natural killer cell mediated cytotoxicity	45826	134/9446	0.0447761	23.4975	11.4602	1.17580665408157e-07	1.29338731948973e-05	9.28268411117031e-06	HLA-C/MICA/HLA-E/HLA-B/NCR3/TNF	6
hsa05330	Human Diseases	Immune disease	hsa05330	Allograft rejection	45765	39/9446	0.102564	53.8234	14.4431	7.28291111208169e-07	3.60222624827208e-05	2.58532984325747e-05	HLA-C/HLA-E/HLA-B/TNF	4
hsa04940	Human Diseases	Endocrine and metabolic disease	hsa04940	Type I diabetes mellitus	45765	44/9446	0.0909091	47.7071	13.5683	1.19488439322858e-06	3.60222624827208e-05	2.58532984325747e-05	HLA-C/HLA-E/HLA-B/TNF	4
hsa05332	Human Diseases	Immune disease	hsa05332	Graft-versus-host disease	45765	45/9446	0.0888889	46.6469	13.4109	1.30990045391712e-06	3.60222624827208e-05	2.58532984325747e-05	HLA-C/HLA-E/HLA-B/TNF	4
hsa05133	Human Diseases	Infectious disease: bacterial	hsa05133	Pertussis	45765	78/9446	0.0512821	26.9117	10.0403	1.2057805057425e-05	0.000265272	0.000190386	C4B/C4A/C2/TNF	4
hsa04612	Organismal Systems	Immune system	hsa04612	Antigen processing and presentation	45765	82/9446	0.0487805	25.5989	9.77506	1.47148640888708e-05	0.000269773	0.000193617	HLA-C/HLA-E/HLA-B/TNF	4
hsa05166	Human Diseases	Infectious disease: viral	hsa05166	Human T-cell leukemia virus 1 infection	45795	224/9446	0.0223214	11.7138	7.09058	4.77459318662146e-05	0.000699638	0.000502132	HLA-C/ATF6B/HLA-E/HLA-B/TNF	5
hsa05163	Human Diseases	Infectious disease: viral	hsa05163	Human cytomegalovirus infection	45795	227/9446	0.0220264	11.559	7.03591	5.08827466653516e-05	0.000699638	0.000502132	HLA-C/ATF6B/HLA-E/HLA-B/TNF	5
hsa04936	Human Diseases	Endocrine and metabolic disease	hsa04936	Alcoholic liver disease	45765	144/9446	0.0277778	14.5772	7.17347	0.000134232	0.00135629	0.000973411	C4B/C4A/C2/TNF	4
hsa05322	Human Diseases	Immune disease	hsa05322	Systemic lupus erythematosus	45765	144/9446	0.0277778	14.5772	7.17347	0.000134232	0.00135629	0.000973411	C4B/C4A/C2/TNF	4
hsa05320	Human Diseases	Immune disease	hsa05320	Autoimmune thyroid disease	45734	54/9446	0.0555556	29.1543	9.06547	0.000135629	0.00135629	0.000973411	HLA-C/HLA-E/HLA-B	3
hsa04145	Cellular Processes	Transport and catabolism	hsa04145	Phagosome	45765	159/9446	0.0251572	13.202	6.77981	0.000196768	0.00180371	0.00129453	HLA-C/TUBB/HLA-E/HLA-B	4
hsa05416	Human Diseases	Cardiovascular disease	hsa05416	Viral myocarditis	45734	70/9446	0.0428571	22.4905	7.88522	0.000293663	0.00248484	0.00178338	HLA-C/HLA-E/HLA-B	3
hsa05168	Human Diseases	Infectious disease: viral	hsa05168	Herpes simplex virus 1 infection	45765	183/9446	0.0218579	11.4706	6.24952	0.000337212	0.00264952	0.00190157	HLA-C/HLA-E/HLA-B/TNF	4
hsa05167	Human Diseases	Infectious disease: viral	hsa05167	Kaposi sarcoma-associated herpesvirus infection	45765	196/9446	0.0204082	10.7098	6.00195	0.000437857	0.00321095	0.00230451	HLA-C/MICA/HLA-E/HLA-B	4
hsa05169	Human Diseases	Infectious disease: viral	hsa05169	Epstein-Barr virus infection	45765	205/9446	0.0195122	10.2396	5.84382	0.000519088	0.00335881	0.00241063	HLA-C/HLA-E/HLA-B/TNF	4
hsa05203	Human Diseases	Cancer: overview	hsa05203	Viral carcinogenesis	45765	205/9446	0.0195122	10.2396	5.84382	0.000519088	0.00335881	0.00241063	HLA-C/ATF6B/HLA-E/HLA-B	4
hsa04610	Organismal Systems	Immune system	hsa04610	Complement and coagulation cascades	45734	88/9446	0.0340909	17.8902	6.95522	0.000576198	0.00352121	0.00252719	C4B/C4A/C2	3
hsa05170	Human Diseases	Infectious disease: viral	hsa05170	Human immunodeficiency virus 1 infection	45765	214/9446	0.0186916	9.80893	5.69521	0.000610587	0.00353498	0.00253706	HLA-C/HLA-E/HLA-B/TNF	4
hsa05150	Human Diseases	Infectious disease: bacterial	hsa05150	Staphylococcus aureus infection	45734	102/9446	0.0294118	15.4346	6.40423	0.000886631	0.00476807	0.00342206	C4B/C4A/C2	3
hsa05171	Human Diseases	Infectious disease: viral	hsa05171	Coronavirus disease - COVID-19	45765	238/9446	0.0168067	8.81979	5.33862	0.000910269	0.00476807	0.00342206	C4B/C4A/C2/TNF	4
hsa04218	Cellular Processes	Cell growth and death	hsa04218	Cellular senescence	45734	157/9446	0.0191083	10.0276	4.98385	0.00305981	0.0147959	0.010619	HLA-C/HLA-E/HLA-B	3
hsa05165	Human Diseases	Infectious disease: viral	hsa05165	Human papillomavirus infection	45765	333/9446	0.012012	6.30364	4.30519	0.00313564	0.0147959	0.010619	HLA-C/HLA-E/HLA-B/TNF	4
hsa04514	Environmental Information Processing	Signaling molecules and interaction	hsa04514	Cell adhesion molecules	45734	160/9446	0.01875	9.83958	4.92725	0.00322819	0.0147959	0.010619	HLA-C/HLA-E/HLA-B	3
hsa04927	Organismal Systems	Endocrine system	hsa04927	Cortisol synthesis and secretion	45706	65/9446	0.0307692	16.147	5.3541	0.0066447	0.0292367	0.0209833	CYP21A2/ATF6B	2
hsa04144	Cellular Processes	Transport and catabolism	hsa04144	Endocytosis	45734	252/9446	0.0119048	6.24735	3.68906	0.0113805	0.0481482	0.0345561	HLA-C/HLA-E/HLA-B	3
