# Supplementary material for: Genetic Association Between Polymyositis/Dermatomyositis and Epilepsy: Insights From Mendelian Randomization and Bioinformatic Analyses
Source: Brain Behav. 2025 Dec 29;16(1):e71148. doi: 10.1002/brb3.71148 (PMC12748525; doi:10.1002/brb3.71148)
Supplement: Supplementary file 7 — Table S7 The result of Single‐gene Gene Set Enrichment Analysis. [file BRB3-16-e71148-s003.xlsx]

## Sheet: IER3
ID	Description	setSize	enrichmentScore	NES	pvalue	p.adjust	qvalue	rank	leading_edge	core_enrichment
Tnfa signaling via nfkb	Tnfa signaling via nfkb	198	0.732815082641069	2.60712257274204	1e-10	5e-09	2.73684210526316e-09	956	tags=29%, list=5%, signal=28%	FOS/IL1B/EGR2/IER3/EGR1/CCL2/DUSP1/FOSB/BTG2/TNF/ZFP36/CD83/JUN/JUNB/GPR183/ID2/CDKN1A/EGR3/BHLHE40/OLR1/PLEK/NR4A2/PPP1R15A/KLF2/IL1A/IER2/HBEGF/CCND1/PFKFB3/PTGS2/GADD45B/TRIB1/NINJ1/SQSTM1/IFNGR2/SAT1/RIPK2/PLAU/PTGER4/F3/EHD1/GEM/ETS2/TNC/GFPT2/IRF1/EIF1/PDE4B/KLF4/HES1/EFNA1/BCL3/NFKB1/SOCS3/ABCA1/DUSP2/CD69/IL6
Apoptosis	Apoptosis	159	0.69987098631711	2.42429291408579	2.58660156810485e-09	6.46650392026212e-08	3.53956004056453e-08	646	tags=20%, list=3%, signal=20%	IL1B/IER3/BTG2/TNF/CD14/JUN/CDKN1A/EGR3/TNFSF10/GSTM1/IL1A/CCND1/GADD45B/TIMP1/BGN/SQSTM1/FEZ1/GNA15/DDIT3/SAT1/TSPO/HMOX1/CDKN1B/PLAT/RETSAT/IGFBP6/SLC20A1/TGFBR3/IRF1/PEA15/PDGFRB/DNAJA1
Inflammatory response	Inflammatory response	199	0.651900255588447	2.32434008975305	1.96404643064608e-08	3.27341071774346e-07	1.791761656028e-07	1075	tags=21%, list=6%, signal=20%	IL1B/CCL2/BTG2/CD14/GPR183/CDKN1A/ADM/OSM/OLR1/TNFSF10/CXCL8/IL1A/HBEGF/TIMP1/APLNR/PDPN/GNA15/IFNGR2/RGS16/FPR1/RIPK2/EMP3/PTGER4/F3/IRF1/ATP2A2/C5AR1/SRI/IL10RA/PDE4B/IRAK2/NFKB1/ABCA1/PTAFR/CD69/NDP/IL6/CD82/BST2/SLC31A1/VIP/CD55
Allograft rejection	Allograft rejection	194	0.581805143164306	2.06524935422504	6.44131459397421e-06	8.05164324246776e-05	4.40721524850867e-05	1060	tags=12%, list=6%, signal=12%	IL1B/CCL2/TNF/IRF8/HLA-DRA/HLA-DQA1/HLA-DMB/HLA-DMA/TIMP1/GBP2/ITGB2/IFNGR2/SRGN/RIPK2/CCR1/CSK/LY86/NCK1/RPL9/CD74/BCL3/IL6/STAT4/WAS
Il6 jak stat3 signaling	Il6 jak stat3 signaling	86	0.671260377140681	2.14657544580071	1.72858991228658e-05	0.000172858991228658	9.46175530935811e-05	956	tags=17%, list=5%, signal=17%	IL1B/TNF/CD14/JUN/IFNGR2/PIM1/HMOX1/CCR1/TNFRSF1A/IRF1/IL17RB/ACVRL1/STAT3/SOCS3/IL6
P53 pathway	P53 pathway	193	0.570140253631344	2.02705729279314	3.02130125238057e-05	0.000251775104365048	0.000137813741336658	962	tags=19%, list=5%, signal=18%	FOS/IER3/BTG2/JUN/TM4SF1/CDKN1A/CEBPA/ZFP36L1/PPP1R15A/IL1A/TOB1/RRAD/STOM/HBEGF/NUPR1/NINJ1/NOTCH1/RGS16/S100A4/DDIT3/SAT1/PITPNC1/SERTAD3/HMOX1/VAMP8/SLC3A2/MAPKAPK3/RETSAT/S100A10/PRMT2/KLF4/CD81/RB1/CTSD/COQ8A/CD82
Hypoxia	Hypoxia	195	0.546458447751963	1.94328085527252	0.000100572781740958	0.000718377012435412	0.000393216891017278	1170	tags=21%, list=6%, signal=20%	FOS/IER3/DUSP1/ZFP36/JUN/CDKN1A/ADM/BHLHE40/DTNA/PPP1R15A/PGAM2/PFKFB3/PPP1R3C/CXCR4/BGN/PIM1/S100A4/DDIT3/CAVIN3/CITED2/HMOX1/F3/CDKN1B/MAP3K1/ENO1/PHKG1/SELENBP1/SRPX/EFNA1/TGFBI/LXN/IL6/SCARB1/TGFB3/UGP2/ILVBL/GPC4/ANXA2/DCN/ALDOC/HK2
Interferon gamma response	Interferon gamma response	195	0.531292984509613	1.88935039724513	0.0002061414687034	0.00128838417939625	0.000705220813985316	2132	tags=26%, list=12%, signal=23%	CCL2/IRF8/CDKN1A/TNFSF10/HLA-DQA1/HLA-DRB1/HLA-DMA/PTGS2/PNP/PIM1/VAMP5/FPR1/RIPK2/VAMP8/FGL2/MX1/GBP4/IRF1/SRI/IFI44/LYSMD2/IL10RA/PDE4B/ITGB7/CD74/STAT3/IFIT1/NFKB1/SOCS3/UBE2L6/CD69/IL6/BST2/STAT4/PARP12/GBP6/HIF1A/BANK1/TAPBP/PSMB2/SPPL2A/TRIM25/JAK2/TDRD7/PSMB10/PTPN2/MYD88/IL2RB/PTPN6/IFI30
Kras signaling up	Kras signaling up	195	0.506036387609707	1.79953449005799	0.000663708297675105	0.00368726832041725	0.00201829423854418	1110	tags=19%, list=6%, signal=19%	IL1B/IRF8/ID2/PPP1R15A/SOX9/HBEGF/PTGS2/SERPINA3/TRIB1/CXCR4/FCER1G/ITGB2/RGS16/GNG11/LAT2/PLAU/RBM4/IL33/PLAT/GFPT2/SPRY2/MAP3K1/LAPTM5/USH1C/MAP7/IL10RA/PRRX1/HSD11B1/KLF4/LCP1/CBR4/SCG3/SPP1/TFPI/RELN/ABCB1/PECAM1/GYPC
Tgf beta signaling	Tgf beta signaling	52	0.684175718681657	2.02428179988094	0.00129548410540009	0.00643637445694036	0.00352306812379893	1449	tags=33%, list=8%, signal=30%	JUNB/ID2/ID1/PPP1R15A/ID3/IFNGR2/HDAC1/PPP1CA/SLC20A1/SMAD6/TJP1/THBS1/FNTA/ACVR1/ENG/SPTBN1/CDH1
Epithelial mesenchymal transition	Epithelial mesenchymal transition	197	0.491994065143116	1.74943	0.00141600238052688	0.00643637445694036	0.00352306812379893	1733	tags=28%, list=9%, signal=26%	JUN/ID2/CXCL8/ACTA2/GADD45B/RGS4/TIMP1/BGN/SAT1/EFEMP2/ITGB5/EMP3/LGALS1/GEM/PMP22/TPM2/TNC/SFRP4/DPYSL3/TGFBR3/FBLN1/MGP/SNTB1/PDGFRB/COLGALT1/VIM/PRRX1/MSX1/LAMC1/SPARC/TGFBI/CXCL12/SPP1/THBS1/COL1A1/IL6/ABI3BP/SERPINE2/DCN/NTM/FERMT2/FBLN5/MATN2/SERPINH1/CDH6/CRLF1/TNFRSF12A/IGFBP4/GJA1/COL12A1/ITGB1/VEGFC/LRRC15/CTHRC1/PLAUR
Myogenesis	Myogenesis	196	0.473780487747375	1.68181141148851	0.00214977610453043	0.00895740043554348	0.00490299813313959	2332	tags=27%, list=13%, signal=23%	CDKN1A/BHLHE40/DTNA/NQO1/PGAM2/HBEGF/PPP1R3C/GADD45B/MYH11/APLNR/NOTCH1/MYOM1/ITGB5/MRAS/CNN3/GABARAPL2/TPM2/HSPB2/MYOM2/CKMT2/SLN/AEBP1/LPIN1/OCEL1/SPARC/RB1/NCAM1/COL1A1/COX7A1/IGFBP7/MYL6B/FHL1/HSPB8/MYL7/ITGB1/FLII/MYH3/PC/SORBS1/PVALB/TCAP/CKB/MAPK12/FXYD1/SGCD/MYL3/CASQ2/SORBS3/RYR1/COL3A1/AK1/BDKRB2
Estrogen response late	Estrogen response late	192	0.467846546383243	1.66187912486189	0.00326608245199289	0.0125618555845881	0.00687596305682715	2152	tags=26%, list=12%, signal=23%	FOS/ZFP36/ID2/EGR3/ASCL1/FOXC1/TOB1/CCND1/SERPINA3/SERPINA5/TST/TH/LTF/CHPT1/XBP1/WFS1/SORD/SLC7A5/NXT1/KLF4/IL17RB/IMPA2/CXCL12/RPS6KA2/DUSP2/PDLIM3/SCARB1/SLC2A8/SOX3/ACOX2/PTGES/CYP4F11/JAK1/HSPA4L/HSPB8/IGFBP4/CDH1/NAB2/DNAJC12/NRIP1/GPER1/MYB/MICB/JAK2/MDK/CKB/ATP2B4/TPSAB1/PTPN6/RABEP1
Androgen response	Androgen response	98	-0.443673	-1.57676	0.00477748300483005	0.0170624393029645	0.00933944046057003	2085	tags=22%, list=11%, signal=20%	IQGAP2/ZMIZ1/HPGD/ARID5B/CCND3/IDI1/SRP19/HMGCS1/CDK6/ABHD2/MERTK/B2M/HMGCR/ELOVL5/ADRM1/TSC22D1/SLC38A2/LIFR/NDRG1/DHCR24/SGK1/FKBP5
Uv response up	Uv response up	154	0.476373822347887	1.64399063900074	0.00554519322021623	0.0173287288131757	0.00948519892931723	1092	tags=14%, list=6%, signal=14%	FOS/FOSB/BTG2/JUNB/RRAD/SQSTM1/TST/CCK/SLC6A12/HMOX1/TFRC/HSPA2/IRF1/DNAJA1/MSX1/RPN1/UROD/CDC34/IL6/PDLIM3/ABCB1/DNAJB1
Xenobiotic metabolism	Xenobiotic metabolism	196	0.447067873162249	1.58698779337464	0.00536035344620902	0.0173287288131757	0.00948519892931723	2558	tags=27%, list=14%, signal=24%	IRF8/ID2/SERTAD1/NQO1/NINJ1/NDRG2/ALDH9A1/SLC6A12/HMOX1/AKR1C3/ETS2/ALDH2/GSTO1/TNFRSF1A/RETSAT/CAT/DHRS7/ATP2A2/FBLN1/CYP2J2/SMOX/DHRS1/ACP1/HSD11B1/PGRMC1/CYP27A1/COMT/GSTM4/PMM1/ACOX2/PTGES/ECH1/HES6/IGFBP4/APOE/KYNU/TKFC/FBP1/CDO1/PTGDS/PC/PSMB10/PTS/PGD/TMBIM6/DDAH2/FAH/NPC1/ADH1C/LCAT/GCH1/CSAD/SHMT2
Mitotic spindle	Mitotic spindle	197	-0.354638	-1.38633	0.0101504398498451	0.0298542348524857	0.0163412653929395	2049	tags=19%, list=11%, signal=17%	CNTROB/RHOT2/PLK1/ESPL1/SUN2/STAU1/BUB1/LRPPRC/TAOK2/SAC3D1/SHROOM1/CEP192/NIN/PREX1/ARHGEF7/ANLN/CCDC88A/SHROOM2/WASF1/AKAP13/KLC1/MYH10/ACTN4/CDC42EP2/KIF3C/TLK1/ARHGEF3/PAFAH1B1/KIF1B/RABGAP1/TUBA4A/ALS2/SSH2/ARHGDIA/WASL/NCK2/CLASP1/NET1
Reactive oxygen species pathway	Reactive oxygen species pathway	47	0.590145313463713	1.72412176463413	0.0160402038879712	0.040100509719928	0.0219497526888027	1888	tags=30%, list=10%, signal=27%	JUNB/NQO1/PRDX6/FTL/PRDX1/CAT/FES/HHEX/MBP/GCLM/NDUFS2/MPO/TXNRD1/SRXN1
Uv response dn	Uv response dn	140	0.440882824575351	1.50834552014054	0.0156979551961386	0.040100509719928	0.0219497526888027	2192	tags=24%, list=12%, signal=21%	DUSP1/ID1/BHLHE40/RGS4/CITED2/EFEMP1/F3/PMP22/CDKN1B/TGFBR3/SRI/PDGFRB/IGFBP5/TJP1/LAMC1/MIOS/NFKB1/TFPI/COL1A1/FZD2/ANXA2/FBLN5/MRPS31/SYNJ2/GJA1/GCNT1/MGMT/ADORA2B/DYRK1A/MAP1B/ATP2B4/INSIG1/BCKDHB
Complement	Complement	195	0.41515550637169	1.47634966722898	0.0146442159573024	0.040100509719928	0.0219497526888027	1911	tags=19%, list=10%, signal=18%	OLR1/SH2B3/PLEK/TIMP1/FCER1G/PIM1/ANXA5/LTF/F3/EHD1/PPP2CB/C1QC/PLAT/IRF1/HSPA1A/GNAI2/CSRP1/CTSD/SCG3/ITGAM/IL6/KCNIP3/WAS/CD55/ANG/CD46/KYNU/TIMP2/ERAP2/MT3/CPQ/DGKH/PRDM4/CTSL/LAMP2/PLAUR/JAK2/ADAM9
Il2 stat5 signaling	Il2 stat5 signaling	198	0.401698356499427	1.42911476233355	0.0179163164729507	0.0426578963641684	0.0233495853782817	2098	tags=20%, list=11%, signal=18%	CD83/IRF8/BHLHE40/NFKBIZ/TNFSF10/TLR7/GADD45B/PNP/RGS16/PIM1/PENK/XBP1/S100A1/FGL2/GSTO1/GBP4/GLIPR2/ODC1/SH3BGRL2/IL10RA/CD81/SPP1/SWAP70/ABCB1/LRRC8C/EEF1AKMT1/HK2/SCN9A/CTSZ/GPR83/SELL/PDCD2L/AHNAK/PTH1R/TNFRSF4/CKAP4/DRC1/COCH/UMPS/IL2RB

## Sheet: TNF
ID	Description	setSize	enrichmentScore	NES	pvalue	p.adjust	qvalue	rank	leading_edge	core_enrichment
Tnfa signaling via nfkb	Tnfa signaling via nfkb	198	0.706639	2.48085	1e-10	5e-09	2.73684e-09	705	tags=24%, list=4%, signal=23%	EGR2/FOS/IL1B/EGR1/IER3/CCL2/TNF/DUSP1/BTG2/FOSB/ZFP36/CD83/ID2/JUNB/JUN/GPR183/EGR3/CDKN1A/OLR1/BHLHE40/KLF2/TNC/NINJ1/PLEK/IER2/PTGS2/NR4A2/PFKFB3/CCND1/IL1A/SQSTM1/PPP1R15A/GFPT2/PLAU/ABCA1/F3/ETS2/SLC2A3/RIPK2/NFKB1/SAT1/EHD1/IFNGR2/MARCKS/EIF1/GADD45B/GEM
Apoptosis	Apoptosis	159	0.668739	2.28214	6.00374e-08	1.50093e-06	8.21564e-07	1177	tags=23%, list=6%, signal=21%	IL1B/IER3/TNF/BTG2/CD14/JUN/EGR3/CDKN1A/TNFSF10/TIMP1/BGN/TGFBR3/CCND1/IL1A/SQSTM1/TSPO/FEZ1/TIMP2/DDIT3/ANXA1/PDGFRB/GNA15/PLAT/HMOX1/SAT1/PEA15/GSTM1/GADD45B/HSPB1/CDKN1B/SLC20A1/IGFBP6/IRF1/DNAJA1/CDC25B/DCN
Inflammatory response	Inflammatory response	199	0.602352	2.11477	2.71667e-06	4.52778e-05	2.47837e-05	1312	tags=19%, list=7%, signal=17%	IL1B/CCL2/BTG2/CD14/GPR183/APLNR/CDKN1A/ADM/OLR1/OSM/CXCL8/TNFSF10/TIMP1/PDPN/EMP3/IL1A/ABCA1/VIP/F3/RIPK2/GNA15/NFKB1/RGS16/IFNGR2/CD82/KCNJ2/CLEC5A/FPR1/IL10RA/IRF1/SLC31A1/SRI/C5AR1/PTGER4/PTAFR/C3AR1/HBEGF
Epithelial mesenchymal transition	Epithelial mesenchymal transition	197	0.555858	1.95031	1.96973e-05	0.000246216	0.000134771	1947	tags=31%, list=11%, signal=28%	ID2/JUN/ACTA2/MATN2/TNC/SPARC/LGALS1/CXCL8/TIMP1/SCG2/EMP3/ABI3BP/BGN/TGFBR3/VIM/EFEMP2/GJA1/PRRX1/DPYSL3/ITGB5/MGP/SNTB1/FBLN1/SFRP4/PMP22/MSX1/PDGFRB/LAMC1/TPM2/CRLF1/TGFBI/SAT1/CXCL12/SERPINE2/FERMT2/GADD45B/GEM/MFAP5/COLGALT1/COL1A1/COL8A2/PLOD2/COL1A2/GLIPR1/NTM/DCN/PLOD1/FSTL1/PCOLCE/GPX7/RGS4/LAMA1/CDH6/ITGB1/COPA/CD59/THBS1/COL6A3/VEGFC/SPP1/GAS1
Allograft rejection	Allograft rejection	194	0.568748	1.99325	3.32355e-05	0.000332355	0.000181921	851	tags=11%, list=5%, signal=10%	IL1B/CCL2/TNF/IRF8/HLA-DRA/HLA-DQA1/HLA-DMB/HLA-DMA/TIMP1/ITGB2/CD74/CSK/GBP2/RIPK2/NCK1/SRGN/IFNGR2/CCR1/HLA-E/SPI1/LY86
P53 pathway	P53 pathway	193	0.54632	1.91677	0.000105144	0.000876204	0.000479606	1091	tags=19%, list=6%, signal=18%	FOS/IER3/BTG2/JUN/TM4SF1/CDKN1A/NUPR1/ZFP36L1/STOM/S100A4/CEBPA/NINJ1/RRAD/PITPNC1/S100A10/TOB1/IL1A/NOTCH1/VAMP8/PPP1R15A/SLC3A2/AK1/MAPKAPK3/PRMT2/DDIT3/CTSD/HMOX1/SAT1/RGS16/CD82/CD81/RPS27L/SERTAD3/OSGIN1/ZMAT3/PMM1/VWA5A
Il6 jak stat3 signaling	Il6 jak stat3 signaling	86	0.660341	2.09918	0.000180002	0.0012621	0.000690835	1075	tags=15%, list=6%, signal=14%	IL1B/TNF/CD14/JUN/IL17RB/PIM1/TNFRSF1A/HMOX1/IFNGR2/CCR1/IRF1/SOCS3/ACVRL1
Hypoxia	Hypoxia	195	0.537535	1.88415	0.000201936	0.0012621	0.000690835	1226	tags=23%, list=7%, signal=21%	FOS/IER3/DUSP1/ZFP36/JUN/CDKN1A/DTNA/PGAM2/ADM/BHLHE40/S100A4/CXCR4/SRPX/BGN/PFKFB3/PPP1R3C/CAVIN1/PPP1R15A/CITED2/F3/SLC2A3/PIM1/DDIT3/PHKG1/MAP3K1/TGFBI/HMOX1/CAVIN3/VHL/SELENBP1/PFKP/CDKN1B/ENO1/TGFB3/GPC4/HSPA5/PAM/GALK1/UGP2/PGM1/DCN/ANXA2/HK2/PRDX5
Kras signaling up	Kras signaling up	195	0.522153	1.83023	0.000384317	0.0021351	0.00116868	1769	tags=25%, list=10%, signal=23%	IL1B/ID2/IRF8/SERPINA3/SOX9/ITGB2/FCER1G/CXCR4/PTGS2/PRRX1/LAT2/LCP1/PPP1R15A/GFPT2/PLAU/GNG11/PLAT/MAP3K1/MAP7/RGS16/RELN/IL33/GYPC/CAB39L/SPRY2/HSD11B1/IL10RA/TMEM158/LAPTM5/TMEM176A/TFPI/VWA5A/USH1C/C3AR1/HBEGF/DOCK2/KLF4/PECAM1/CLEC4A/CD37/TRIB1/GPNMB/LY96/CDADC1/G0S2/SPON1/MAP4K1/TMEM176B/MMP9
Myogenesis	Myogenesis	196	0.511918	1.78943	0.000707568	0.00353784	0.0019365	2152	tags=24%, list=12%, signal=21%	APLNR/CDKN1A/DTNA/MYH11/AEBP1/PGAM2/BHLHE40/SPARC/NQO1/MYOM1/HSPB8/SSPN/LPIN1/PPP1R3C/CNN3/NOTCH1/ITGB5/GABARAPL2/AK1/HSPB2/MRAS/TPM2/CKMT2/MYL3/COX7A1/NCAM1/GADD45B/OCEL1/RYR1/COL1A1/IGFBP7/HRC/MYH3/HBEGF/RB1/BDKRB2/PC/SH3BGR/ITGB1/PDLIM7/COL6A3/SCD/SORBS1/SORBS3/CFD/FHL1/CLU
Coagulation	Coagulation	135	0.524342	1.7534	0.00160966	0.00731663	0.00400489	740	tags=17%, list=4%, signal=16%	OLR1/SPARC/TIMP1/PLEK/S100A1/RGN/PLAU/ACOX2/F3/CTSH/CSRP1/ANXA1/ANG/PLAT/WDR1/LAMP2/DUSP14/CTSB/CPQ/GNG12/VWF/MSRB2/C1R
Estrogen response late	Estrogen response late	192	0.492943	1.72501	0.00175838	0.00732659	0.00401035	1689	tags=21%, list=9%, signal=19%	FOS/ZFP36/ID2/ASCL1/EGR3/SERPINA3/FOXC1/TH/TST/HSPB8/SORD/TOB1/IL17RB/CCND1/SERPINA5/LTF/ACOX2/CHPT1/XBP1/CXCL12/PDLIM3/WFS1/CYP4F11/SLC7A5/GLA/RPS6KA2/FLNB/NAB2/IMPA2/DNAJC12/TIAM1/KLF4/SLC2A8/CDH1/CA12/NXT1/MDK/MYOF/MYB/SOX3
Tgf beta signaling	Tgf beta signaling	52	0.65353	1.91458	0.0036895	0.0141904	0.00776736	1404	tags=29%, list=8%, signal=27%	ID2/JUNB/ID1/ID3/HDAC1/PPP1R15A/IFNGR2/BCAR3/SLC20A1/ACVR1/FNTA/TJP1/SMAD6/BMPR1A/CDH1
Interferon gamma response	Interferon gamma response	195	0.453065	1.58807	0.00434508	0.0155181	0.00849414	2837	tags=28%, list=15%, signal=24%	CCL2/IRF8/CDKN1A/HLA-DQA1/HLA-DMA/TNFSF10/PNP/CD74/PTGS2/VAMP5/SSPN/VAMP8/PIM1/RIPK2/NFKB1/PFKP/C1R/FGL2/UBE2L6/ITGB7/BANK1/FPR1/IL10RA/IRF1/SOCS3/SRI/GBP4/AUTS2/RIPK1/LYSMD2/STAT3/IFI35/IRF5/LAP3/ZNFX1/GCH1/BTG1/CD69/SPPL2A/TNFAIP3/HLA-B/IL6/GBP6/PTPN6/HIF1A/VCAM1/PTPN2/ICAM1/STAT4/CD40/CCL5/CD38/HLA-DRB1/IFI44/PDE4B
Oxidative phosphorylation	Oxidative phosphorylation	194	-0.372909	-1.44138	0.00489534	0.0163178	0.00893185	2076	tags=23%, list=11%, signal=20%	IDH3A/TIMM8B/GPI/CYC1/RHOT2/TIMM10/MDH2/MRPL15/ATP5F1B/SLC25A12/PMPCA/ATP6V0B/NDUFA9/ATP5MC1/DLD/RHOT1/ATP6V1G1/SUCLA2/ATP6V1C1/UQCRC2/POR/DECR1/PHB2/COX10/ATP5PF/UQCRH/ATP5ME/CYB5R3/NDUFB1/GOT2/DLAT/PDHX/TOMM70/UQCR10/AFG3L2/LRPPRC/TOMM22/MPC1/CYCS/IMMT/OPA1/ATP6V0C/SLC25A11/PDK4
Complement	Complement	195	0.438952	1.5386	0.00685754	0.0214298	0.01173	2382	tags=23%, list=13%, signal=20%	OLR1/TIMP1/SH2B3/PLEK/FCER1G/ANXA5/LTF/F3/CTSH/TIMP2/CSRP1/PIM1/ANG/CTSD/PLAT/EHD1/PPP2CB/LAMP2/ERAP2/KCNIP3/CTSB/CPQ/GNAI2/C1R/ITGAM/HSPA1A/HSPA5/IRF1/C1QC/WAS/PRDM4/LAP3/CTSL/CD59/USP8/SPOCK2/PHEX/LYN/CLU/DGKH/TNFAIP3/CEBPB/LIPA/IL6/APOBEC3G
Uv response dn	Uv response dn	140	0.492713	1.65475	0.00732062	0.0215312	0.0117855	2131	tags=27%, list=12%, signal=24%	DUSP1/ID1/BHLHE40/IGFBP5/TGFBR3/GJA1/EFEMP1/CITED2/F3/PMP22/PDGFRB/LAMC1/MAP1B/NFKB1/DDAH1/CDKN1B/COL1A1/TJP1/SRI/MRPS31/COL1A2/TFPI/BMPR1A/ANXA2/MIOS/FZD2/RGS4/DLG1/PLPP3/DYRK1A/ZMIZ1/BCKDHB/MT1E/ABCC1/SYNJ2/PTPRM/INPP4B/PHF3
Il2 stat5 signaling	Il2 stat5 signaling	198	0.44224	1.5526	0.0089717	0.0249214	0.0136412	1529	tags=19%, list=8%, signal=17%	CD83/IRF8/BHLHE40/NFKBIZ/TLR7/PENK/TNFSF10/AHNAK/PNP/S100A1/SLC2A3/PIM1/ODC1/XBP1/RGS16/PTH1R/GADD45B/CD81/SH3BGRL2/EEF1AKMT1/DHRS3/FGL2/GLIPR2/IL10RA/SWAP70/MAP6/GBP4/CKAP4/HK2/FAH/TIAM1/GPR83/DRC1/CTSZ/GALM/ST3GAL4/PUS1
Xenobiotic metabolism	Xenobiotic metabolism	196	0.42875	1.49872	0.0123692	0.0325506	0.0178172	2582	tags=26%, list=14%, signal=22%	ID2/IRF8/AKR1C3/NQO1/NINJ1/NDRG2/SMOX/ALDH9A1/SLC6A12/FBLN1/ACOX2/ETS2/ALDH2/CDO1/TNFRSF1A/HMOX1/COMT/CAT/TMBIM6/CYP27A1/PTGDS/HES6/CYP2J2/HSD11B1/DHRS1/PMM1/DDAH2/GSTM4/DHRS7/FAH/LCAT/ECH1/CNDP2/RETSAT/SERTAD1/PC/TMEM176B/GCH1/SHMT2/APOE/PTGES3/SAR1B/PGRMC1/FBP1/ETFDH/ADH1C/PGD/GSTO1/CYP4F2/NMT1
Reactive oxygen species pathway	Reactive oxygen species pathway	47	0.607319	1.77716	0.0181806	0.0454514	0.0248787	2028	tags=32%, list=11%, signal=28%	JUNB/PRDX6/NQO1/PRDX1/FTL/CAT/PFKP/GCLM/FES/HHEX/TXNRD1/SRXN1/ABCC1/NDUFS2/MPO

## Sheet: GPANK1
ID	Description	setSize	enrichmentScore	NES	pvalue	p.adjust	qvalue	rank	leading_edge	core_enrichment
Interferon gamma response	Interferon gamma response	195	0.500862	2.08684	2.5135e-09	1.25675e-07	8.20195e-08	1712	tags=27%, list=9%, signal=24%	HLA-DRB1/IFI44L/CDKN1A/TXNIP/BST2/SSPN/IFI27/HELZ2/IFI44/ISG15/IFIH1/IFIT1/LAP3/ZNFX1/MX1/EPSTI1/TAPBP/HERC6/PFKP/IRF9/TNFSF10/MT2A/B2M/ISG20/OAS3/PSMA2/HLA-A/OAS2/NFKBIA/IFI35/BTG1/MTHFD2/IRF1/SOCS3/SLC25A28/HLA-G/PELI1/TDRD7/PARP12/OASL/RSAD2/CASP4/PIM1/XAF1/STAT3/MX2/VCAM1/NCOA3/PSME2/ISOC1/CFH/SAMD9L
Tnfa signaling via nfkb	Tnfa signaling via nfkb	198	0.453705	1.89097	3.44325e-07	8.60813e-06	5.61794e-06	3184	tags=35%, list=17%, signal=30%	RHOB/CDKN1A/KLF9/GEM/IFIH1/YRDC/LDLR/BCL6/MYC/ID2/SDC4/FOS/BMP2/GADD45B/NFE2L2/BTG2/FOSB/KLF2/NFKBIA/TNIP1/MAFF/EFNA1/FJX1/PHLDA1/ACKR3/BTG1/TRIP10/NR4A2/CEBPD/IRF1/SOCS3/B4GALT5/SERPINE1/ZFP36/RELA/DENND5A/TNFRSF9/RELB/BCL3/STAT5A/FOSL1/MARCKS/SGK1/DNAJB4/JUN/TRIB1/EGR3/IL18/B4GALT1/REL/MXD1/CXCL2/RIPK2/F2RL1/DRAM1/NFKB1/ATF3/JAG1/SNN/PLAUR/TNFAIP3/SMAD3/MCL1/NFIL3/CD83/TIPARP/FOSL2/TSC22D1/NFKB…
Interferon alpha response	Interferon alpha response	95	0.531875	2.01366	3.31035e-06	4.13794e-05	2.70055e-05	2357	tags=34%, list=13%, signal=30%	IFI44L/TXNIP/BST2/IFI27/HELZ2/IFI44/ISG15/IFIH1/LAP3/MX1/EPSTI1/HERC6/IRF9/B2M/ISG20/IFI35/HLA-C/IRF1/SLC25A28/TDRD7/PARP12/OASL/RSAD2/ELF1/PSME2/SAMD9L/MOV10/RIPK2/PSMA3/SELL/PSMB9/GMPR
Hypoxia	Hypoxia	195	0.440204	1.83411	2.70379e-06	4.13794e-05	2.70055e-05	2041	tags=28%, list=11%, signal=25%	CDKN1A/KDM3A/KLHL24/PPP1R3C/MT1E/IGFBP3/CSRP2/P4HA1/WSB1/DDIT4/FAM162A/PFKP/PGAM2/NDRG1/SDC4/PRKCA/FOS/SDC2/S100A4/MT2A/GLRX/ISG20/SLC25A1/SAP30/MAFF/EFNA1/SLC2A1/ACKR3/BTG1/ETS1/PPARGC1A/GRHPR/SERPINE1/SCARB1/ZFP36/CITED2/MIF/PLIN2/PIM1/TGFBI/HK1/NAGK/ILVBL/CAVIN1/CHST2/JMJD6/SELENBP1/GPC3/HDLBP/CCNG2/GYS1/JUN/PRDX5/PGM1
P53 pathway	P53 pathway	193	0.420514	1.75292	1.65033e-05	0.000165033	0.000107706	2548	tags=27%, list=14%, signal=23%	ZFP36L1/LDHB/CDKN1A/TXNIP/RPS12/APAF1/CTSD/DDIT4/FAM162A/CCNG1/IRAK1/NDRG1/FOS/BMP2/S100A4/TM4SF1/AEN/BTG2/ABHD4/TPRKB/TRAF4/BTG1/NUPR1/NOTCH1/ZBTB16/TOB1/CCNK/CTSF/EPHX1/SEC61A1/HRAS/XPC/ISCU/TCN2/RPL36/RXRA/RACK1/CCP110/CGRRF1/JUN/COQ8A/BAK1/RHBDF2/TGFA/RPS27L/MXD1/MKNK2/INHBB/RRP8/DRAM1/NUDT15/ATF3
Adipogenesis	Adipogenesis	196	0.414514	1.72563	3.25641e-05	0.000271367	0.000177103	2812	tags=32%, list=15%, signal=28%	HSPB8/LPL/SSPN/ALDH2/PHYH/ACO2/YWHAG/COX7B/BCL6/LIFR/ACAA2/CMPK1/SLC25A1/APLP2/SOWAHC/SLC5A6/CAVIN2/ESRRA/TOB1/NDUFAB1/TST/SCARB1/MRPL15/CYP4B1/GPX3/COX6A1/CMBL/RMDN3/PLIN2/STAT5A/COQ9/HADH/CAVIN1/SLC27A1/DDT/CHUK/NABP1/CCNG2/RAB34/ESYT1/UQCR11/ME1/PIM3/PGM1/VEGFB/OMD/LTC4S/COQ3/UQCR10/AK2/GPD2/PPM1B/SLC1A5/RIOK3/ELMOD3/ACADM/NDUFA5/AIFM1/DHRS7/FABP4/GPX4/UCK1/SQOR
Estrogen response early	Estrogen response early	192	0.361154	1.50172	0.00119298	0.00852125	0.00556124	3061	tags=26%, list=17%, signal=22%	HSPB8/GJA1/NCOR2/ABCA3/GAB2/ITPK1/MYC/WWC1/FOS/OLFM1/SLC2A1/ELOVL2/PTGES/PODXL/TSKU/TOB1/ADCY9/AKAP1/FASN/CELSR2/SCARB1/MPPED2/FKBP5/MAST4/FDFT1/ELF1/MINDY1/RAB31/LRIG1/ZNF185/EGR3/SEMA3B/B4GALT1/SLC1A4/BLVRB/INHBB/MED13L/ARL3/SOX3/DLC1/WFS1/OLFML3/PEX11A/SLC24A3/FLNB/KRT18/SLC7A5/TIPARP/ALDH3B1/FOXC1
Cholesterol homeostasis	Cholesterol homeostasis	73	0.461625	1.68437	0.00212471	0.0132795	0.00866659	2953	tags=32%, list=16%, signal=27%	CBS/LPL/FABP5/IDI1/CD9/FADS2/CYP51A1/LDLR/ALCAM/GLDC/SREBF2/FASN/FDFT1/LGALS3/SEMA3B/CXCL16/ETHE1/ATF3/ADH4/JAG1/PLAUR/NFIL3/ANTXR2
Tgf beta signaling	Tgf beta signaling	52	0.505928	1.72006	0.00272212	0.0141671	0.0092459	3091	tags=37%, list=17%, signal=31%	ID1/ID3/NCOR2/ACVR1/RHOA/BCAR3/ID2/BMP2/SPTBN1/ENG/SERPINE1/RAB31/ARID4B/NOG/BMPR2/SKI/SMAD3/TJP1/FKBP1A
Bile acid metabolism	Bile acid metabolism	112	0.396514	1.53328	0.00283342	0.0141671	0.0092459	1990	tags=23%, list=11%, signal=21%	IDI1/FADS2/PHYH/ACSL1/ABCA3/HSD17B6/BCAR3/NR3C2/BBOX1/DIO2/FADS1/ALDH1A1/GNPAT/HSD17B11/SLC27A5/PIPOX/RBP1/SLC29A1/PEX19/NR0B2/ISOC1/RXRA/SLC35B2/EFHC1/CYP27A1/PRDX5
Epithelial mesenchymal transition	Epithelial mesenchymal transition	197	0.34585	1.44238	0.00355968	0.0161804	0.0105598	1549	tags=18%, list=8%, signal=16%	RHOB/VCAN/GJA1/ACTA2/SPARC/TIMP3/GEM/MGP/IGFBP3/ID2/FBLN1/DPYSL3/TGFBR3/SDC4/GADD45B/NT5E/GAS1/PCOLCE2/PLOD3/PDGFRB/TPM2/CDH2/SCG2/CAPG/PPIB/CXCL8/SLC6A8/MYL9/EDIL3/SERPINE1/LRP1/TGFBI/LGALS1/PCOLCE/VCAM1
Myogenesis	Myogenesis	196	0.335573	1.397	0.00928538	0.0386891	0.0252497	1944	tags=16%, list=10%, signal=15%	MYH11/HSPB8/CDKN1A/COX7A1/SPARC/PPP1R3C/SSPN/FHL1/FOXO4/AEBP1/IGFBP3/ACSL1/AGRN/PGAM2/GADD45B/MYO1C/HDAC5/TPM2/NOTCH1/FABP3/ADCY9/SLC6A8/PC/GPX3/SMTN/FKBP1B/IFRD1/CNN3/COL4A2/SPTAN1/TSC2/CRYAB
Notch signaling	Notch signaling	32	0.522733	1.60742	0.0130225	0.0498456	0.0325308	3174	tags=47%, list=17%, signal=39%	RBX1/HEYL/PRKCA/SAP30/NOTCH1/CUL1/DTX1/ST3GAL6/PPARD/ARRB1/DLL1/JAG1/LFNG/DTX2/FBXW11
Estrogen response late	Estrogen response late	192	0.323499	1.34514	0.0139568	0.0498456	0.0325308	2312	tags=21%, list=12%, signal=18%	HSPB8/FABP5/CPE/ASCL1/CD9/NCOR2/ABCA3/LTF/ITPK1/TH/ID2/FOS/ISG20/UGDH/OLFM1/PTGES/TOB1/SORD/TST/CELSR2/SCARB1/ZFP36/FKBP5/SLC29A1/SNX10/FDFT1/EMP2/PRKAR2B/SGK1/LSR/RAB31/EGR3/SEMA3B/CYP4F11/PRLR/SLC1A4/GPER1/BLVRB/ARL3/SOX3

## Sheet: ATF6B
ID	Description	setSize	enrichmentScore	NES	pvalue	p.adjust	qvalue	rank	leading_edge	core_enrichment
Oxidative phosphorylation	Oxidative phosphorylation	194	-0.572333	-2.34703	1e-10	5e-09	3.05263e-09	3443	tags=53%, list=19%, signal=44%	MPC1/ATP5F1A/MRPL15/TIMM9/TIMM8B/NDUFC2/PDHX/ATP5PF/GOT2/VDAC1/ATP5MF/SDHC/ATP5PD/RHOT2/LRPPRC/MRPL11/HADHB/MRPS30/SDHB/NDUFS2/ATP1B1/RHOT1/ACADSB/ATP5ME/MFN2/NDUFB8/LDHA/OXA1L/NDUFA1/ATP5PO/ATP5F1D/ATP6V1G1/PHYH/ATP5MC3/ETFDH/COX7A2/MRPL34/NDUFB6/ATP5MG/NDUFS3/SLC25A12/TCIRG1/ATP6V1C1/UQCRQ/HSPA9/ATP5MC2/CYC1/UQCRH/SUCLA2/ISCU/COX4I1/MRPS12/UQCRC1/PDHB/COX15/GLUD1/ATP5F1C/COX5A/NDUFB3/DLAT/MRPS2…
Allograft rejection	Allograft rejection	194	-0.517356	-2.12158	6.06808e-10	1.51702e-08	9.26181e-09	3448	tags=34%, list=19%, signal=28%	C2/MMP9/CD28/TLR1/STAB1/CD80/NLRP3/STAT1/CXCR3/CD4/LIF/ABI1/MAP4K1/SIT1/JAK2/GLMN/FGR/HLA-DOB/CD2/EIF3D/NCK1/RPL39/GZMA/NOS2/CXCL9/NPM1/CAPG/CD40/CD3D/IL6/PRKCB/CCL5/IL4R/CCL19/MRPL3/STAT4/UBE2N/CTSS/CCR1/CD74/RPS19/SPI1/ITGAL/EIF5A/TAP1/WAS/RPS3A/NME1/THY1/TIMP1/HLA-DOA/LY86/HCLS1/ITGB2/IL1B/HLA-DRA/IFNGR2/HLA-DQA1/SRGN/PSMB10/HLA-DMA/CARTPT/PRKCG/GBP2/HLA-DMB/CCL2
Tnfa signaling via nfkb	Tnfa signaling via nfkb	198	-0.512144	-2.10497	1.95468e-09	3.2578e-08	1.98897e-08	1373	tags=27%, list=7%, signal=26%	BTG1/IER2/SIK1/REL/IL6/MAFF/SLC2A3/IER5/CCL5/ZC3H12A/PER1/EDN1/PFKFB3/PHLDA1/TUBB2A/SLC2A6/GEM/PLAU/PLK2/IRF1/DUSP5/TAP1/BHLHE40/CXCL2/IER3/SOCS3/CXCL10/PPP1R15A/SNN/SAT1/GPR183/BTG2/PLEK/EGR1/OLR1/EGR3/EGR2/GADD45B/JUNB/SDC4/DUSP1/TIPARP/IL1B/IFNGR2/SERPINE1/CDKN1A/JUN/CEBPB/CEBPD/CCL2/ZFP36/CD83/FOS/FOSB
Hypoxia	Hypoxia	195	-0.403763	-1.65853	0.000157885	0.00197357	0.00120492	3149	tags=32%, list=17%, signal=27%	PLIN2/ENO2/P4HA2/TMEM45A/TGM2/PFKP/PDK3/PKP1/PNRC1/F3/NEDD4L/MT1E/SDC3/DDIT3/NOCT/ERO1A/LDHA/CAV1/BTG1/NDST2/S100A4/IL6/MAFF/HMOX1/SLC37A4/TGFBI/MT2A/SLC2A3/PIM1/ADORA2B/FAM162A/PGAM2/LARGE1/ANXA2/PFKFB3/TPI1/ALDOC/LXN/SLC2A5/GAPDH/FBP1/CAVIN3/BHLHE40/IER3/PPP1R3C/PRKCA/CXCR4/PPP1R15A/MIF/GPI/PPFIA4/SDC4/DUSP1/TIPARP/SERPINE1/CDKN1A/JUN/DDIT4/ADM/IDS/GLRX/ZFP36/FOS
Mitotic spindle	Mitotic spindle	197	0.384737	1.54896	0.00100685	0.0100685	0.00614709	2384	tags=22%, list=13%, signal=20%	BIN1/MID1IP1/SUN2/LLGL1/ANLN/CDC42EP4/NET1/ARHGEF2/PCNT/SHROOM2/ACTN4/FLNB/PREX1/NUMA1/RABGAP1/FSCN1/CDC42EP1/BCAR1/PAFAH1B1/MYO9B/SMC3/HDAC6/FARP1/MAP3K11/ALS2/PCM1/ARFIP2/STAU1/MAPRE1/MARCKS/KATNA1/CEP192/PXN/NIN/SPTBN1/NUSAP1/TUBGCP6/CENPJ/TOP2A/TIAM1/CCDC88A/FLNA/CDC42EP2/FBXO5
Wnt beta catenin signaling	Wnt beta catenin signaling	42	0.558587	1.75649	0.00153385	0.012782	0.00780378	2195	tags=36%, list=12%, signal=32%	NOTCH1/NCSTN/DLL1/CSNK1E/SKP2/RBPJ/NCOR2/HDAC2/LEF1/HDAC11/PTCH1/HEY2/JAG2/DVL2/WNT5B
Inflammatory response	Inflammatory response	199	-0.365377	-1.50255	0.00229301	0.0163787	0.0099996	3394	tags=31%, list=18%, signal=25%	TLR1/STAB1/ADGRE1/NMI/CSF3/SLAMF1/NLRP3/KCNA3/HBEGF/MSR1/LIF/ABI1/ITGA5/EMP3/CLEC5A/MEP1A/GNAI3/F3/MYC/AQP9/EBI3/CD48/P2RX4/CXCL11/PCDH7/CXCL9/PVR/CD40/IL6/IL10RA/ADORA2B/CCL5/IL4R/EDN1/OSM/C5AR1/GNA15/IRAK2/NDP/IRF1/RASGRP1/AXL/CXCL10/TIMP1/RGS16/GPR183/BTG2/FPR1/LY6E/CXCL8/VIP/C3AR1/OLR1/IL1B/IFNGR2/SERPINE1/CDKN1A/CD14/ADM/CCL2/RGS1
Androgen response	Androgen response	98	0.429111	1.56528	0.00396082	0.0193894	0.0118378	3970	tags=37%, list=21%, signal=29%	SELENOP/SCD/GUCY1A1/ZMIZ1/FADS1/NDRG1/ARID5B/LIFR/MAP7/DBI/PIAS1/CDK6/AZGP1/STK39/ABHD2/SLC38A2/MAF/B2M/CCND3/PA2G4/XRCC5/ITGAV/SORD/CAMKK2/ABCC4/LMAN1/TNFAIP8/UBE2I/GSR/CENPN/SLC26A2/CCND1/ADAMTS1/PLPP1/HPGD/ELOVL5
Interferon alpha response	Interferon alpha response	95	0.429214	1.56138	0.00420235	0.0193894	0.0118378	3054	tags=37%, list=16%, signal=31%	CNP/IFI27/IFI44L/EIF2AK2/MX1/HERC6/IFITM1/IRF9/TXNIP/BST2/LGALS3BP/IFI35/IFIT2/IFIH1/GMPR/PARP14/TRIM26/LAP3/HLA-C/B2M/CMTR1/ISG20/DDX60/IFITM2/BATF2/LPAR6/MVB12A/C1S/RTP4/SLC25A28/TRAFD1/SELL/TRIM21/CMPK2/HELZ2
Epithelial mesenchymal transition	Epithelial mesenchymal transition	197	0.361572	1.4557	0.00426567	0.0193894	0.0118378	2442	tags=25%, list=13%, signal=22%	SCG2/THBS2/SFRP1/CADM1/VCAN/GAS1/MCM7/PDGFRB/CRLF1/BGN/VIM/APLP1/COPA/ACTA2/ID2/TIMP3/FSTL3/ITGA2/HTRA1/SPOCK1/ITGB5/GREM1/SERPINE2/DPYSL3/PLOD2/ITGB1/MSX1/PLOD3/EDIL3/LAMC1/PRRX1/LAMA1/MATN2/BDNF/RGS4/ABI3BP/RHOB/ELN/NT5E/PRSS2/COL4A2/ITGAV/MMP3/SLC6A8/TNFRSF11B/FLNA/WIPF1/TGFBR3/MATN3
G2m checkpoint	G2m checkpoint	193	0.35694	1.43634	0.00317529	0.0193894	0.0118378	3452	tags=27%, list=19%, signal=22%	SLC38A1/SLC12A2/SLC7A5/AMD1/CDC20/RAD21/NASP/NUMA1/SMARCC1/SFPQ/CDC25B/SQLE/PAFAH1B1/CDKN1B/RPS6KA5/SMAD3/DDX39A/STAG1/STMN1/MCM6/DKC1/MARCKS/CUL3/HSPA8/KATNA1/ILF3/LIG3/MTF2/KPNB1/NUSAP1/CDC25A/SRSF10/TOP2A/SUV39H1/MEIS1/SAP30/FBXO5/CUL5/CCNT1/PRMT5/HNRNPD/HMGA1/BUB1/RAD54L/WRN/DTYMK/MCM5/KIF11/BUB3/EFNA5/INCENP/MEIS2
Cholesterol homeostasis	Cholesterol homeostasis	73	0.448224	1.55706	0.00520476	0.0216865	0.0132402	1728	tags=23%, list=9%, signal=21%	CBS/ALCAM/SCD/CD9/DHCR7/LDLR/SEMA3B/CYP51A1/SQLE/GLDC/ATXN2/HSD17B7/FDFT1/FABP5/ACTG1/TRIB3/ANXA5
Uv response up	Uv response up	154	-0.368218	-1.47215	0.00663377	0.0255145	0.0155773	1744	tags=23%, list=9%, signal=21%	ATP6V1C1/IL6/HMOX1/EIF2S3/PPAT/CDO1/MRPL23/UROD/POLR2H/MGAT1/TFRC/PPP1R2/GGH/OLFM1/SULT1A1/CLTB/MAOA/IRF1/CREG1/CYB5R1/TAP1/EPHX1/CXCL2/RASGRP1/DNAJB1/ASNS/BTG2/ATP6V1F/NPTXR/JUNB/TUBA4A/DLG4/FOS/CCK/FOSB
Fatty acid metabolism	Fatty acid metabolism	155	-0.361936	-1.44601	0.00835347	0.0298338	0.0182143	2275	tags=25%, list=12%, signal=22%	ADSL/CYP4A22/PTPRG/LDHA/GABARAPL1/GPD1/ETFDH/CBR3/OSTC/SUCLA2/UROD/ACOT8/REEP6/PDHB/HIBCH/UROS/AUH/ACO2/LGALS1/ACSS1/ACSL4/PCBD1/MAOA/XIST/MDH2/CA4/EPHX1/ALAD/MDH1/FH/ECHS1/LTC4S/PTS/HCCS/MIF/YWHAH/HSPH1/CRYZ
P53 pathway	P53 pathway	193	-0.338207	-1.38248	0.00917828	0.0305943	0.0186786	2365	tags=22%, list=13%, signal=19%	HRAS/GLS2/DDIT3/CYFIP2/IFI30/HINT1/BTG1/S100A4/TRIAP1/RCHY1/HMOX1/DEF6/ISCU/IER5/SERTAD3/RAD9A/FAM162A/PMM1/RPL18/TM4SF1/CEBPA/PLK2/SESN1/RPL36/TAP1/FUCA1/EPHX1/RHBDF2/DCXR/IER3/MAPKAPK3/PPP1R15A/SAT1/BLCAP/RGS16/BTG2/TSPYL2/VAMP8/CDKN1A/JUN/DDIT4/FOS
Il6 jak stat3 signaling	Il6 jak stat3 signaling	86	-0.412134	-1.47575	0.0142951	0.0420444	0.0256692	2467	tags=36%, list=13%, signal=31%	MAP3K8/IL18R1/CSF2/IFNGR1/A2M/TNFRSF1A/LTBR/IL3RA/CD44/STAT1/LEPR/EBI3/TNFRSF12A/CXCL11/STAT2/CXCL9/IL6/HMOX1/PIM1/IL4R/CSF2RA/CBL/CCR1/IRF1/SOCS3/HAX1/CXCL10/IL1B/IFNGR2/JUN/CD14
Kras signaling up	Kras signaling up	195	-0.338717	-1.39134	0.0139047	0.0420444	0.0256692	2259	tags=24%, list=12%, signal=21%	SDCCAG8/PTCD2/RBM4/SCG3/ERO1A/F13A1/ADAMDEC1/ARG1/TSPAN13/DUSP6/PSMB8/IL10RA/WDR33/TOR1AIP2/GYPC/CSF2RA/CBL/CTSS/EMP1/TMEM158/LCP1/SPRY2/LAT2/PLAU/SNAP91/CD37/DOCK2/FUCA1/SNAP25/CXCL10/PCSK1N/CXCR4/PPP1R15A/LAPTM5/RGS16/SCG5/MAFB/C3AR1/ITGB2/IL1B/FCER1G/LY96/MMD/GADD45G/GPNMB/GLRX
Apoptosis	Apoptosis	159	-0.347147	-1.39004	0.0157365	0.0437124	0.0266876	1438	tags=16%, list=8%, signal=15%	PLCB2/LUM/GNA15/EMP1/DAP/IRF1/TAP1/IER3/GPX4/SAT1/TIMP1/BTG2/PAK1/PLPPR4/MGMT/HSPB1/DAP3/NEFH/EGR3/GADD45B/IL1B/CDKN1A/JUN/CD14/GPX1/PPP3R1
Mtorc1 signaling	Mtorc1 signaling	195	-0.334494	-1.374	0.0169021	0.0444793	0.0271558	2594	tags=27%, list=14%, signal=24%	LGMN/PITPNB/RPA1/SLC1A5/DDIT3/EEF1E1/IFI30/ERO1A/LDHA/PNP/UCHL5/ARPC5L/AURKA/GMPS/CYB5B/PSMG1/HSPA9/FGL2/SLC37A4/PSMA3/PSMA4/SLC2A3/PSMC2/MTHFD2/GGA2/TPI1/MTHFD2L/TFRC/COPS5/LTA4H/UNG/ATP6V1D/CCT6A/GAPDH/SKAP2/HMGCR/BHLHE40/SLA/CCNF/CXCR4/CORO1A/PPP1R15A/PNO1/ASNS/ATP5MC1/BTG2/HPRT1/GPI/TUBA4A/ITGB2/CDKN1A/DDIT4/GLRX
