# Supplementary material for: Genetic Association Between Polymyositis/Dermatomyositis and Epilepsy: Insights From Mendelian Randomization and Bioinformatic Analyses
Source: Brain Behav. 2025 Dec 29;16(1):e71148. doi: 10.1002/brb3.71148 (PMC12748525; doi:10.1002/brb3.71148)
Supplement: Supplementary file 8 — Table S8 The Annotation of cell clusters from single‐cell RNA‐seq analysis. [file BRB3-16-e71148-s010.xlsx]

## Sheet: Sheet1
ClusterID	celltype
0	Oligodendrocytes
1	Oligodendrocytes
2	Excitatory neurons
3	Microglial cells
4	Excitatory neurons
5	Oligodendrocyte-progenitor cells
6	Astrocytes
7	Inhibitory neurons
8	Inhibitory neurons
9	Excitatory neurons
10	Excitatory neurons
11	Inhibitory neurons
12	Excitatory neurons
13	Astrocytes
14	Inhibitory neurons
15	Astrocytes
16	Microglial cells
17	Excitatory neurons
18	Excitatory neurons
19	Endothelial cells
20	Astrocytes
21	Astrocytes
22	Astrocytes
23	Microglial cells
24	Excitatory neurons
25	Astrocytes
26	Oligodendrocyte-progenitor cells
27	T cells
28	Oligodendrocyte-progenitor cells
29	Astrocytes
30	Astrocytes
