# Supplementary material for: Genetic Association Between Polymyositis/Dermatomyositis and Epilepsy: Insights From Mendelian Randomization and Bioinformatic Analyses
Source: Brain Behav. 2025 Dec 29;16(1):e71148. doi: 10.1002/brb3.71148 (PMC12748525; doi:10.1002/brb3.71148)
Supplement: Supplementary file 9 — Table S9 The Distribution of cell counts from single‐cell RNA sequencing analysis. [file BRB3-16-e71148-s001.xlsx]

## Sheet: Sheet1
	Normal	Epilepsy
Oligodendrocyte-progenitor cells	2326	2119
Oligodendrocytes	10491	4707
Inhibitory neurons	6612	2554
Excitatory neurons	11935	4786
Microglial cells	2693	2825
Astrocytes	4438	3843
T cells	68	108
Endothelial cells	291	233
